# Supplementary material for: High-fat diet impairs intermediate-term memory by autophagic-lysosomal dysfunction in Drosophila
Source: PLoS Genet. 2025 Aug 18;21(8):e1011818. doi: 10.1371/journal.pgen.1011818 (PMC12370196; doi:10.1371/journal.pgen.1011818)
Supplement: S1 Data — (S1_Data.XLSX) [file pgen.1011818.s010.xlsx]

## Sheet: Data S1
		Data S1: Differential gene expression analysis between ND- and HFD-fed fly head samples
		Table name	Description
		DEGs	444 genes exhibited significant differential expression in the heads of HFD-fed flies.
		upregulated	87 up-regulated DEGs in the heads of HFD-fed flies.
		downregulated	357 down-regulated DEGs in the heads of HFD-fed flies.

## Sheet: DEGs
Name	Region	Max.group.mean	Log..fold.change	Fold.change	P.value	FDR.p.value	Bonferroni	Gene.ID
kraken	852768..854539	55.8367	0.58525	1.5003	0.000410393	0.01479	1	FBgn0020545
Lsp1beta	898500..901316	239.261	-6.80332	-111.687	2.33985e-48	4.05963e-45	2.84174e-44	FBgn0002563
Iris	complement(1132332..1134098)	157.173	-1.21603	-2.32307	1.48836e-09	1.96479e-07	1.80761e-05	FBgn0031305
CG42329	1219293..1229802	31.144	-1.3831	-2.60828	3.92745e-06	0.000262082	0.0476989	FBgn0259229
a5	1329161..1329993	7.43356	2.8681	7.30101	9.15385e-05	0.00413284	1	FBgn0011294
CG43402	1442627..1443832	40.4132	-1.39764	-2.63471	4.89386e-11	7.33776e-09	5.94359e-07	FBgn0263321
CG31937	1729887..1731070	141.738	-0.583879	-1.49887	0.00132779	0.03905	1	FBgn0031360
Got2	complement(1984512..1987758)	112.965	-0.721958	-1.64942	0.000437009	0.0154382	1	FBgn0001125
eys	2311680..2358944	380.061	0.280258	1.21441	0.00150005	0.0430688	1	FBgn0031414
CG3597	complement(2370152..2371524)	73.7875	-1.37099	-2.58647	5.81805e-10	8.02957e-08	7.06603e-06	FBgn0031417
Cyp309a1	complement(2562483..2564830)	17.9057	-1.35915	-2.56534	4.155e-05	0.00207665	0.504625	FBgn0031432
CG17224	complement(3016441..3018308)	38.2784	-1.0803	-2.11448	1.53469e-06	0.000108365	0.0186388	FBgn0031489
FASN2	3043947..3056143	13.2334	-3.1122	-8.647	0.000185311	0.00750201	1	FBgn0042627
Thor	3478434..3479612	406.478	-0.393073	-1.31319	8.06238e-05	0.0037231	0.979177	FBgn0261560
CG16704	complement(3692123..3692587)	931.16	-0.926509	-1.90067	3.28245e-13	7.52176e-11	3.98653e-09	FBgn0031558
CG3513	complement(3692699..3693182)	14.9977	-4.086	-16.9828	7.79682e-08	7.22843e-06	0.000946924	FBgn0031559
CG16713	complement(3695032..3695411)	54.2321	-1.40654	-2.651	2.86346e-13	6.68783e-11	3.47767e-09	FBgn0031560
IM33	complement(3696218..3696658)	1930.59	-0.978795	-1.97082	5.45307e-16	1.78288e-13	6.62275e-12	FBgn0031561
CG31778	complement(3704106..3705488)	209.585	-0.846945	-1.79869	1.53279e-11	2.45098e-09	1.86158e-07	FBgn0051778
CG3036	4892112..4903889	244.615	-0.555448	-1.46962	2.87913e-07	2.34678e-05	0.0034967	FBgn0031645
Col4a1	5029609..5037279	194.898	-0.490894	-1.40532	3.26373e-05	0.00171593	0.39638	FBgn0000299
His3.3A	5055058..5056149	332.106	0.38334	1.30436	2.38008e-05	0.00129045	0.289061	FBgn0014857
Cyp28d1	5210460..5212445	152.385	-1.41568	-2.66786	7.86754e-12	1.36502e-09	9.55513e-08	FBgn0031689
Cyp4ac1	5264001..5265899	53.4527	-1.31243	-2.48359	9.23709e-12	1.55812e-09	1.12184e-07	FBgn0031693
Cyp4ac2	5266392..5268455	16.276	-1.46322	-2.75723	0.000344899	0.0126169	1	FBgn0031694
vri	5288944..5311223	46.4179	1.19514	2.28967	4.4851e-08	4.39287e-06	0.000544715	FBgn0016076
CG14022	complement(5327975..5328879)	44.0525	0.872164	1.83041	2.64805e-05	0.00141641	0.321606	FBgn0031700
Oscillin	5547086..5549614	18.0203	-1.16829	-2.24746	0.000104595	0.00461931	1	FBgn0031717
Gpdh	5943643..5948968	451.752	-0.550933	-1.46503	3.73482e-08	3.74871e-06	0.000453593	FBgn0001128
CG9497	complement(6346430..6348427)	20.6135	-1.15595	-2.22831	0.000206497	0.00822264	1	FBgn0031800
CG42369	complement(6395853..6397249)	262.806	-0.811606	-1.75516	1.25744e-12	2.63303e-10	1.52716e-08	FBgn0259715
CG9547	complement(6492974..6494532)	18.1466	-1.14196	-2.20681	0.00016229	0.00672702	1	FBgn0031824
CG11236	6803011..6804372	41.8308	-1.03821	-2.05368	1.30243e-06	9.41546e-05	0.015818	FBgn0031860
ade3	complement(7014623..7023898)	36.1351	-1.03735	-2.05245	1.77438e-06	0.000122442	0.0215498	FBgn0000053
CG5171	7401335..7404727	35.8164	-0.943094	-1.92265	2.01659e-05	0.00111325	0.244915	FBgn0031907
CG5973	7437492..7445882	1254.63	0.603985	1.51991	1.08437e-06	7.93355e-05	0.0131697	FBgn0031914
Tep2	complement(7693727..7701601)	93.8425	-0.860252	-1.81536	0.00091273	0.0288675	1	FBgn0041182
CG13795	complement(7723045..7726298)	48.6777	-0.987906	-1.9833	1.3703e-07	1.18031e-05	0.00166423	FBgn0031937
CG7227	complement(7994388..7998151)	14.9983	-1.45396	-2.73959	0.00024308	0.00934242	1	FBgn0031970
CG34134	complement(8190297..8190781)	136.303	-0.861126	-1.81645	1.49966e-05	0.000843211	0.182134	FBgn0083970
Glt	8672698..8676804	422.175	-1.63655	-3.10922	2.02597e-64	4.92107e-61	2.46054e-60	FBgn0001114
CG9510	complement(8939725..8942105)	20.2321	-1.82668	-3.54719	8.83398e-08	7.94731e-06	0.00107289	FBgn0032076
rost	complement(8985936..8989539)	62.3296	-0.84245	-1.79309	4.76731e-05	0.00232526	0.57899	FBgn0011705
Aldh	9387389..9391567	525.058	-0.684388	-1.60702	5.43905e-08	5.20136e-06	0.000660572	FBgn0012036
yip2	9915253..9917220	237.966	-0.603468	-1.51936	9.25248e-08	8.2626e-06	0.00112371	FBgn0040064
CG5853	complement(9940773..9947648)	54.8846	1.42129	2.67825	8.20321e-12	1.40321e-09	9.9628e-08	FBgn0032167
LManII	10457658..10462472	148.816	-0.835275	-1.7842	5.05575e-06	0.000328353	0.0614021	FBgn0027611
CG17108	complement(10692940..10694103)	4917.46	-1.51842	-2.86478	1.11241e-32	1.50113e-29	1.35102e-28	FBgn0032285
CG17124	complement(10744075..10756325)	534.337	-0.518921	-1.43288	5.13225e-05	0.00249106	0.623312	FBgn0032297
CG6287	complement(11151506..11155721)	379.259	-0.787516	-1.7261	1.01459e-14	2.8005e-12	1.23222e-10	FBgn0032350
CG31704	11840691..11841204	25.0789	-1.00868	-2.01207	0.000676728	0.0225174	1	FBgn0051704
CG14933	11842828..11844012	156.048	-0.562737	-1.47707	4.55503e-06	0.000299032	0.0553208	FBgn0040968
CG42486	11843137..11844063	157.17	-0.517031	-1.43101	9.69903e-06	0.000579697	0.117795	FBgn0259989
Mal-B2	11849958..11852881	169.221	-0.541395	-1.45538	0.00181988	0.04993	1	FBgn0032382
CG6770	complement(12045343..12046118)	3971	-0.494777	-1.4091	0.000102719	0.00455298	1	FBgn0032400
CG9928	complement(13142445..13142903)	582.02	-0.998743	-1.99826	9.80669e-12	1.63154e-09	1.19102e-07	FBgn0032472
CG5945	13239989..13241773	630.04	0.461814	1.37727	0.000267331	0.0101461	1	FBgn0032494
CG9377	complement(13359901..13361565)	23.986	-3.36207	-10.2821	5.01394e-12	8.82526e-10	6.08943e-08	FBgn0032507
CG15293	complement(14108057..14109447)	274.077	-1.1524	-2.22284	1.44552e-23	9.23992e-21	1.75559e-19	FBgn0028526
CG31769	complement(14109597..14110739)	144.835	-0.405096	-1.32418	0.00053541	0.0184208	1	FBgn0051769
Adh	14615552..14618902	4446.26	-0.59107	-1.50636	2.64948e-06	0.000179765	0.032178	FBgn0000055
Adhr	14615552..14618902	1090.08	-0.792933	-1.73259	1.32852e-10	1.89822e-08	1.61349e-06	FBgn0000056
CG34165	14713750..14714526	29.1474	-0.963737	-1.95036	0.000932729	0.0293471	1	FBgn0085194
CG34166	14743193..14743879	1097.83	-3.83751	-14.2957	4.40677e-149	5.35202e-145	5.35202e-145	FBgn0085195
UK114	complement(15274181..15275091)	195.981	-1.47868	-2.78693	3.73374e-29	3.77886e-26	4.53463e-25	FBgn0086691
CG44141	complement(15659041..15659474)	83.7378	-0.985676	-1.98024	1.15801e-05	0.000672923	0.140641	FBgn0264990
CG44140	complement(15694038..15694471)	77.9842	-1.13791	-2.20063	1.87874e-09	2.40182e-07	2.28173e-05	FBgn0264989
CG42876	complement(15810571..15812141)	9.73525	-1.72631	-3.3088	0.000412116	0.0148081	1	FBgn0262150
Idgf2	16447330..16450508	287.773	-0.536845	-1.4508	7.52189e-09	8.30485e-07	9.13533e-05	FBgn0020415
Cyt-b5-r	complement(16788774..16790721)	587.267	-0.500592	-1.41479	0.000137032	0.00579879	1	FBgn0000406
CG10178	18509560..18513512	24.1409	-1.19155	-2.28398	2.65905e-05	0.00141641	0.322941	FBgn0032684
CG33120	complement(18841400..18844579)	29.5352	-0.992855	-1.99012	0.000663759	0.0222019	1	FBgn0053120
CG10621	complement(18952206..18954431)	185.953	-3.38289	-10.4316	2.40672e-41	3.6537e-38	2.92296e-37	FBgn0032726
CG13086	19364375..19365470	13.3873	-1.39756	-2.63456	0.000435398	0.0154382	1	FBgn0032770
fon	complement(19383138..19386205)	339.89	-0.386957	-1.30763	0.000640805	0.0216183	1	FBgn0032773
fbp	complement(19761587..19764136)	125.946	-1.00889	-2.01237	7.31478e-07	5.5873e-05	0.0088838	FBgn0032820
CG18858	complement(20456847..20459075)	46.9834	-2.22703	-4.6817	3.52467e-05	0.00180621	0.428071	FBgn0042175
CG2493	complement(20461585..20463444)	47.2173	-0.93339	-1.90976	3.59746e-06	0.000241388	0.0436912	FBgn0032864
CG34136	21096922..21098932	46.1964	-0.553252	-1.46739	0.00165695	0.0464751	1	FBgn0083972
CG31988	complement(21201493..21202802)	11.0737	-3.63823	-12.4513	5.82748e-05	0.00279742	0.707748	FBgn0051988
CG8665	21371227..21377995	50.8519	-1.25028	-2.37887	7.41952e-11	1.08566e-08	9.01101e-07	FBgn0032945
Scp1	complement(2932595..2968052)	14.3005	1.69287	3.233	9.39142e-05	0.0042244	1	FBgn0020908
Cyp6w1	6173684..6176195	362.124	-0.782727	-1.72038	8.73219e-18	3.53508e-15	1.06052e-13	FBgn0033065
Spn42Dd	6883280..6884873	42.0008	-0.797731	-1.73836	0.000321214	0.0118216	1	FBgn0028988
Tsp42El	7045769..7048538	39.1009	0.697363	1.62154	0.00169835	0.0471469	1	FBgn0033134
Cyp9b2	complement(7130277..7132139)	55.2672	-0.729387	-1.65793	0.00042672	0.0152877	1	FBgn0015039
Spn43Ab	complement(7151662..7153642)	298.581	-0.438747	-1.35543	2.30818e-06	0.000157488	0.0280329	FBgn0024293
CG30503	complement(7443824..7445792)	195.971	-0.676996	-1.59881	3.36745e-09	4.00957e-07	4.08976e-05	FBgn0050503
Drat	complement(7526118..7532981)	306.085	0.831635	1.7797	3.21556e-14	8.48978e-12	3.9053e-10	FBgn0033188
CG1942	7712578..7714182	10.0321	2.13289	4.38595	3.8559e-05	0.00195473	0.4683	FBgn0033215
CG1882	7812504..7815486	102.92	0.773092	1.70893	0.000725438	0.0236616	1	FBgn0033226
Odc1	8004824..8006672	34.4528	-0.741649	-1.67209	0.000495157	0.0173179	1	FBgn0013307
Cyp4e2	8444560..8447164	52.1414	-0.772052	-1.7077	5.14826e-05	0.00249106	0.625256	FBgn0014469
Acsl	8665813..8683022	255.134	-0.510539	-1.42458	3.42984e-05	0.00177257	0.416554	FBgn0263120
CG8586	complement(8692796..8696245)	156.303	-0.719692	-1.64683	5.90499e-09	6.76567e-07	7.17161e-05	FBgn0033320
Ance-4	complement(9039728..9042142)	34.5416	-0.787757	-1.72639	0.000230814	0.0090176	1	FBgn0033366
Non1	complement(9396265..9398734)	385.768	-0.539365	-1.45333	5.14218e-08	4.97134e-06	0.000624517	FBgn0028473
CG30002	9704384..9706147	20.0215	-1.93768	-3.83088	1.38722e-07	1.18646e-05	0.00168478	FBgn0260474
CG1773	9706267..9707580	12.4583	-1.31919	-2.49526	0.00171392	0.0474158	1	FBgn0033439
PCB	complement(9850703..9861543)	228.199	-0.344245	-1.26949	0.00147124	0.0423417	1	FBgn0027580
CG30008	9889878..9891141	30.722	-4.17436	-18.0554	8.34504e-08	7.56347e-06	0.0010135	FBgn0050008
CG1441	complement(9899018..9903287)	118.464	1.36684	2.57905	2.3471e-08	2.45737e-06	0.000285055	FBgn0033464
CG34220	complement(10041065..10043507)	174.454	6.85504	115.764	1.43922e-11	2.36207e-09	1.74793e-07	FBgn0085249
Ndg	10313891..10322104	13.8181	-1.28759	-2.4412	0.000728635	0.0236616	1	FBgn0026403
whd	complement(10469473..10478567)	47.24	-0.618098	-1.53485	0.000763344	0.024526	1	FBgn0261862
CG18003	10883547..10884936	58.8946	-1.77188	-3.41499	6.60841e-14	1.67207e-11	8.02592e-10	FBgn0061356
Cyp12d1-p	complement(11117225..11121884)	20.993	-1.1202	-2.17377	0.000821522	0.0261874	1	FBgn0050489
CG34227	11248126..11248610	192.63	-0.65953	-1.57957	2.42053e-07	1.99982e-05	0.00293974	FBgn0085256
CG42336	complement(11294536..11297520)	65.7891	-0.619632	-1.53648	0.000698604	0.0230558	1	FBgn0259238
CG43114	11310831..11311165	155.821	-0.98537	-1.97982	6.04437e-07	4.76681e-05	0.00734089	FBgn0262574
alphaTry	complement(11344260..11345119)	14.0532	-4.88666	-29.5823	9.02059e-05	0.00408788	1	FBgn0003863
betaTry	11346325..11347395	18.2787	-4.79137	-27.6915	9.60209e-06	0.000577314	0.116617	FBgn0010357
CG34054	complement(11409810..11410438)	13.114	-1.3232	-2.50221	0.000729296	0.0236616	1	FBgn0054054
Tret1-1	11665768..11674782	211.1	-0.572738	-1.48734	5.12894e-07	4.12523e-05	0.00622909	FBgn0050035
Cyp6g1	12185667..12188431	98.1272	-1.86574	-3.64454	3.62208e-13	8.14632e-11	4.39901e-09	FBgn0025454
Cyp6g2	complement(12188338..12190377)	22.7323	-1.06652	-2.09437	0.00120464	0.0364847	1	FBgn0033696
Nacalpha	complement(12759693..12760999)	363.188	-0.312135	-1.24154	0.00140318	0.0410641	1	FBgn0086904
GLaz	complement(13163959..13168032)	53.8133	-0.6708	-1.59196	0.00102472	0.0317481	1	FBgn0033799
CG4716	13256587..13257446	2468.64	-0.653001	-1.57244	1.01167e-07	8.96845e-06	0.00122868	FBgn0033820
CG10799	13257886..13258477	139.653	-0.838262	-1.78789	1.36813e-05	0.000776443	0.166159	FBgn0033821
CG6543	complement(13852947..13854331)	180.411	-0.503506	-1.41765	0.000295931	0.0110587	1	FBgn0033879
Cp1	13960675..13967981	372.423	-0.473075	-1.38806	1.10703e-05	0.000649508	0.134448	FBgn0013770
CG18327	14166982..14168233	8.73686	-1.68026	-3.20485	0.00127446	0.0379369	1	FBgn0033904
Achl	14420324..14424764	140.865	-0.58862	-1.50381	0.00121646	0.0365691	1	FBgn0033936
CG10265	complement(14992332..14993835)	12.403	1.18269	2.26999	0.00170031	0.0471469	1	FBgn0033990
Hex-C	complement(15218837..15220329)	105.389	-1.21261	-2.31757	3.02727e-09	3.64022e-07	3.67662e-05	FBgn0001187
CG42524	15613854..15657214	70.4676	-0.78648	-1.72486	1.15567e-05	0.000672923	0.140356	FBgn0260429
CG30083	complement(15711597..15712644)	8.68812	-3.30246	-9.86594	2.46843e-05	0.0013324	0.29979	FBgn0050083
Got1	16138352..16141928	69.861	-0.685059	-1.60777	0.000169543	0.00698	1	FBgn0001124
CG7997	complement(16341251..16344182)	69.2497	-1.37882	-2.60055	4.91459e-10	6.86066e-08	5.96877e-06	FBgn0034117
Idgf6	16691022..16693751	584.925	-0.668895	-1.58985	5.40601e-07	4.31947e-05	0.0065656	FBgn0013763
eEF1beta	16868222..16869280	446.957	-0.407914	-1.32677	8.58689e-05	0.00393539	1	FBgn0028737
CG6426	16869402..16871851	226.29	-0.948212	-1.92948	3.24514e-15	9.38386e-13	3.94122e-11	FBgn0034162
fat-spondin	17054002..17059299	69.214	-0.761448	-1.69519	5.86959e-05	0.00280654	0.712862	FBgn0026721
CG8950	complement(17059331..17062634)	9.80238	-2.06828	-4.19385	0.000141707	0.00595511	1	FBgn0034186
CG6967	17062775..17066546	7.12246	-3.03419	-8.19183	0.00021743	0.00854591	1	FBgn0034187
Gbp2	17137240..17139595	244.995	-0.60685	-1.52293	4.54354e-06	0.000299032	0.0551813	FBgn0034200
CG4847	17511513..17513855	141.696	-0.834106	-1.78275	2.7039e-05	0.00143401	0.328389	FBgn0034229
PPO1	complement(17887220..17889973)	13.4367	-1.41184	-2.66076	0.000550009	0.0188696	1	FBgn0283437
CG18107	18384567..18384911	370.184	-0.511064	-1.4251	4.47042e-05	0.00221605	0.542932	FBgn0034330
CG15067	complement(18384824..18385589)	1123.21	-0.965365	-1.95256	2.80793e-09	3.44468e-07	3.41023e-05	FBgn0034331
IM2	18386602..18387030	1268.34	-0.755123	-1.68778	0.000131974	0.00564375	1	FBgn0025583
CG16836	18388995..18389443	270.546	-0.767208	-1.70197	1.3403e-08	1.42788e-06	0.000162779	FBgn0040735
CG15068	complement(18390353..18390629)	1082.99	-1.08914	-2.12748	7.96538e-16	2.41849e-13	9.67395e-12	FBgn0040733
Idgf5	18393666..18395282	40.5551	-1.07958	-2.11341	8.45671e-07	6.3793e-05	0.0102707	FBgn0064237
CG45087	18536767..18539416	1290.99	-0.537524	-1.45148	8.36038e-05	0.00384609	1	FBgn0266488
Pepck	18536767..18539416	1313.7	-0.584335	-1.49935	2.26464e-05	0.00123337	0.27504	FBgn0003067
CG15093	complement(18775669..18776978)	108.038	-0.76582	-1.70034	5.74333e-05	0.00276796	0.697527	FBgn0034390
CG15096	complement(18808356..18815019)	253.944	-1.35685	-2.56125	2.61829e-26	2.11994e-23	3.17991e-22	FBgn0034394
CG43071	complement(18864621..18865218)	16.7361	-1.41294	-2.6628	0.000144046	0.00603255	1	FBgn0262481
CG43351	19030009..19030250	130.252	-0.964383	-1.95123	1.60129e-06	0.000111768	0.0194477	FBgn0263083
CG10737	19164143..19178223	194.732	0.655947	1.57565	2.96068e-08	3.02163e-06	0.000359574	FBgn0034420
FK506-bp2	19290109..19290962	245.004	-0.480848	-1.39556	1.41624e-05	0.000800013	0.172003	FBgn0013954
mip40	complement(19291105..19292196)	12.0641	1.50846	2.84505	0.000952484	0.0298912	1	FBgn0034430
betaTub56D	complement(19447319..19451600)	415.825	0.353005	1.27722	0.000478058	0.0167804	1	FBgn0284243
CG16926	complement(19500295..19501418)	105.678	-1.86016	-3.63048	3.02742e-11	4.71385e-09	3.67681e-07	FBgn0040732
Obp56a	19697723..19698508	14.6952	-1.86117	-3.63302	4.79858e-06	0.000313326	0.0582787	FBgn0034468
Obp56d	complement(19702924..19703915)	895.129	0.80396	1.74589	2.97118e-09	3.6085e-07	3.6085e-05	FBgn0034470
Obp56e	19712345..19712932	704.802	-0.534302	-1.44824	0.000197554	0.00791847	1	FBgn0034471
CG8654	19979242..19984895	96.2091	-1.33232	-2.51808	1.1171e-06	8.12409e-05	0.0135672	FBgn0034479
CG13868	complement(20308777..20316917)	258.881	-0.635232	-1.55319	1.73194e-07	1.45065e-05	0.00210344	FBgn0034501
Obp57a	20505150..20505758	19.7604	-0.961531	-1.94738	0.0014409	0.041731	1	FBgn0043535
CG13428	complement(20539512..20540448)	15.1772	1.85237	3.61092	0.000396912	0.0143467	1	FBgn0034515
CG16799	complement(20652557..20655096)	39.6653	-0.748829	-1.68043	0.000250345	0.00959128	1	FBgn0034538
IM4	complement(20868496..20869321)	5246.05	-0.811915	-1.75554	7.50738e-07	5.69857e-05	0.00911772	FBgn0040653
IM14	20870392..20870678	1200.87	-0.597078	-1.51265	0.00153259	0.0436477	1	FBgn0067905
Treh	21074018..21088945	197.806	-0.700091	-1.62461	1.473e-09	1.96479e-07	1.78896e-05	FBgn0003748
CG4302	complement(21212880..21214972)	33.0212	-0.677816	-1.59972	0.00182155	0.04993	1	FBgn0027073
HmgZ	complement(21697488..21707861)	308.923	-0.665634	-1.58627	2.72828e-11	4.30324e-09	3.31349e-07	FBgn0010228
CG6044	22404177..22408540	432.193	0.440081	1.35668	6.46204e-06	0.000408758	0.0784814	FBgn0034725
CG30269	22667155..22668848	45.1913	0.674116	1.59562	0.000217289	0.00854591	1	FBgn0050269
CG34424	23359215..23360266	54.0613	-1.48051	-2.79046	1.2138e-13	2.94832e-11	1.47416e-09	FBgn0085453
yellow-d	23378573..23380438	33.4249	0.776225	1.71264	0.00168208	0.0469628	1	FBgn0041712
CG3906	complement(23511286..23512225)	26.6144	8.70803	418.195	0.000373271	0.0135325	1	FBgn0034871
Eglp4	complement(23607592..23614710)	177.599	-1.16912	-2.24874	1.36114e-21	6.88795e-19	1.65311e-17	FBgn0034885
SERCA	complement(23925077..23935884)	258.803	-0.374966	-1.29681	0.000721614	0.0236616	1	FBgn0263006
EbpIII	24026172..24027518	2795.6	0.774288	1.71035	1.08911e-10	1.57468e-08	1.32273e-06	FBgn0011695
eEF5	24057798..24059483	700.603	-0.519767	-1.43372	2.95045e-05	0.00155796	0.358332	FBgn0285952
DnaJ-60	complement(24157668..24159312)	21.1042	1.77985	3.43392	0.00025195	0.00962243	1	FBgn0260775
Ance-5	complement(24888628..24891023)	47.4056	-0.764368	-1.69863	0.000170841	0.00698609	1	FBgn0035076
CG2736	complement(24973431..24975341)	301.894	-0.793938	-1.7338	3.82656e-17	1.4523e-14	4.64735e-13	FBgn0035090
Sfp60F	complement(25172245..25172695)	43.2783	-7.41883	-171.116	3.09283e-07	2.50417e-05	0.00375625	FBgn0259968
EbpII	complement(25173568..25174230)	120.597	-6.34212	-81.1277	1.53376e-11	2.45098e-09	1.86275e-07	FBgn0011694
Ebp	complement(25175126..25176715)	38.0677	-7.19969	-147.002	1.05423e-06	7.7598e-05	0.0128037	FBgn0004181
Kaz1-ORFB	216625..218058	24.4355	-1.20806	-2.31026	3.64166e-05	0.00185832	0.44228	FBgn0063923
CG42846	complement(230971..231604)	38.5951	-1.04637	-2.06533	6.90904e-08	6.45464e-06	0.000839103	FBgn0262035
LysB	1207371..1207981	22.095	4.22504	18.701	2.1487e-05	0.0011755	0.26096	FBgn0004425
LysD	complement(1210717..1211196)	132.798	4.43521	21.6337	1.32309e-06	9.50824e-05	0.0160689	FBgn0004427
LysE	1212827..1213406	10.2943	4.73969	26.7171	0.000166104	0.00686166	1	FBgn0004428
Iml1	complement(1523414..1534034)	65.9113	-0.62494	-1.54215	0.000634021	0.021449	1	FBgn0035227
CNMa	complement(1850915..1855591)	29.0098	-1.97768	-3.93858	2.73588e-10	3.86363e-08	3.32272e-06	FBgn0035282
Rap1	complement(1859115..1862239)	435.415	-0.3273	-1.25466	0.000730597	0.0236616	1	FBgn0004636
dsb	complement(1893408..1910197)	31.5059	-1.13502	-2.19622	1.90261e-05	0.00105996	0.231072	FBgn0035290
CG16758	complement(2499372..2503606)	176.369	-0.467483	-1.3827	0.00123564	0.0369627	1	FBgn0035348
CG42245	2631715..2641984	25.6415	1.5881	3.00653	4.07308e-06	0.000270314	0.0494675	FBgn0250911
Hsp83	3192969..3197059	389.987	0.399858	1.31938	6.16658e-06	0.000392111	0.0748932	FBgn0001233
CG32276	complement(3197863..3199047)	209.826	-0.503555	-1.4177	1.74701e-05	0.000977762	0.212174	FBgn0047135
CG34265	3268461..3268994	7.70797	2.52094	5.73954	0.000279576	0.0105122	1	FBgn0085294
Drsl4	3315620..3315942	27.6431	-1.94946	-3.86229	7.13297e-09	7.94769e-07	8.66299e-05	FBgn0052282
Drsl5	3316781..3317144	131.62	-1.80866	-3.50318	2.73933e-16	9.24143e-14	3.32692e-12	FBgn0035434
CG12016	3319555..3322489	44.8503	-0.810419	-1.75372	4.1527e-05	0.00207665	0.504345	FBgn0035436
CG10863	complement(3941008..3942465)	177.22	-0.506571	-1.42067	0.000159621	0.00663905	1	FBgn0027552
CG11594	complement(4022700..4026011)	30.175	-1.10091	-2.14489	0.00132303	0.03905	1	FBgn0035484
ImpL2	complement(4224006..4236147)	285.366	0.871299	1.82931	2.45925e-14	6.63724e-12	2.98676e-10	FBgn0001257
CG15021	4436721..4438311	54.698	0.55963	1.47389	0.000976421	0.0304739	1	FBgn0035544
CG13704	4898900..4900869	56.9786	-1.22519	-2.33787	1.13728e-08	1.22232e-06	0.000138122	FBgn0035583
CG4603	5133871..5135670	57.4832	0.596529	1.51207	0.000496224	0.0173179	1	FBgn0035593
Usp47	5752973..5761886	170.412	0.374148	1.29607	0.00143776	0.041731	1	FBgn0016756
PGRP-LD	5780051..5784685	6.35648	-4.65595	-25.2104	0.000647073	0.0217693	1	FBgn0260458
yip7	6035216..6036175	31.6127	4.05284	16.5969	7.8552e-06	0.000486742	0.0954014	FBgn0040060
Jon65Aiii	6050757..6051690	27.0466	2.90322	7.48093	0.000240635	0.00927781	1	FBgn0035665
Cpr65Au	complement(6131242..6132109)	360.619	-0.49032	-1.40476	1.58235e-06	0.000111084	0.0192176	FBgn0042119
ImpL3	complement(6259105..6262694)	52.5426	1.40412	2.64656	1.09325e-09	1.47527e-07	1.32775e-05	FBgn0001258
Prat2	complement(6911999..6914876)	54.5246	-0.771064	-1.70653	0.000437279	0.0154382	1	FBgn0041194
CG9953	6969658..6971666	141.328	-0.8006	-1.74182	4.28808e-05	0.00213438	0.520788	FBgn0035726
CG14823	7066314..7069463	89.5058	-0.965884	-1.95326	0.000295436	0.0110587	1	FBgn0035734
Dbi	7131863..7133463	274.165	-0.78857	-1.72736	3.06466e-12	5.96367e-10	3.72202e-08	FBgn0010387
CG8539	complement(7497211..7498831)	24.9484	-1.36227	-2.5709	8.46336e-06	0.000521764	0.102788	FBgn0035791
PGRP-SD	7651180..7651900	36.6398	-1.1985	-2.29501	2.68047e-07	2.19962e-05	0.00325543	FBgn0035806
CG12262	7719350..7721472	204.541	-0.871202	-1.82919	6.5665e-13	1.42411e-10	7.97502e-09	FBgn0035811
Hn	7760453..7763166	322.53	-1.3391	-2.52994	5.14384e-29	4.80553e-26	6.24719e-25	FBgn0001208
Idh	complement(8356404..8360906)	379.227	-0.583783	-1.49877	1.93614e-09	2.44942e-07	2.35145e-05	FBgn0001248
Zasp66	8624371..8638813	315.428	0.345287	1.2704	0.000156896	0.0065481	1	FBgn0035917
GNBP3	8955021..8956551	106.623	-0.682045	-1.60441	0.000500725	0.0174249	1	FBgn0040321
Galk	complement(8982212..8986091)	101.704	-1.21428	-2.32024	1.61158e-06	0.000111844	0.0195727	FBgn0263199
Argk	complement(9048781..9066027)	1323.9	-0.466002	-1.38128	0.000688646	0.0227891	1	FBgn0000116
teq	9074643..9092131	165.314	-0.71232	-1.63844	1.79733e-09	2.32219e-07	2.18286e-05	FBgn0023479
CG32032	9093053..9094856	82.5635	0.583332	1.49831	0.000847109	0.0269323	1	FBgn0043806
UGP	complement(9350867..9358935)	147.737	-0.635301	-1.55326	1.10695e-05	0.000649508	0.134439	FBgn0035978
Hsp22	9372931..9374964	119.236	1.3563	2.56028	5.99787e-09	6.80786e-07	7.28441e-05	FBgn0001223
CG33926	9443232..9446388	25.2334	-2.72666	-6.61922	3.09354e-12	5.96367e-10	3.75711e-08	FBgn0053926
CG18180	9641013..9641913	25.8379	4.91573	30.1843	8.98038e-07	6.73251e-05	0.0109067	FBgn0036024
CG6767	complement(9683579..9696700)	542.548	-0.604533	-1.52049	7.70362e-06	0.000479797	0.0935604	FBgn0036030
Ilp5	complement(9823349..9823897)	25.711	-1.0268	-2.0375	0.000140868	0.0059404	1	FBgn0044048
CG18628	10639740..10640136	137.919	-7.69116	-206.667	5.5784e-16	1.78288e-13	6.77496e-12	FBgn0036091
CG7560	11425158..11426395	47.9439	-0.61287	-1.5293	0.000508945	0.0176604	1	FBgn0036157
CG6084	complement(11620535..11624381)	124.923	-0.708631	-1.63425	0.00031781	0.0117319	1	FBgn0086254
Bmcp	11720934..11728118	20.4067	-1.51604	-2.86006	9.32956e-07	6.95138e-05	0.0113308	FBgn0036199
Muc68D	complement(11767299..11772157)	45.171	7.69435	207.124	1.95767e-07	1.62848e-05	0.00237759	FBgn0036203
CG10361	complement(11798948..11800861)	11.1347	-2.37652	-5.19283	6.96858e-06	0.000438515	0.0846334	FBgn0036208
Lsp2	12129393..12131869	112.154	-5.19042	-36.515	3.93099e-26	2.98387e-23	4.77419e-22	FBgn0002565
CG6910	12184984..12187860	327.474	-0.898674	-1.86435	9.34512e-22	4.93463e-19	1.13497e-17	FBgn0036262
Est-6	12188818..12190705	233.816	-1.0823	-2.11741	6.10762e-20	2.96708e-17	7.41771e-16	FBgn0000592
CG10960	complement(12824880..12843106)	79.8966	-0.806985	-1.74955	0.000598192	0.0203503	1	FBgn0036316
CG42481	complement(13298797..13299023)	19.501	-6.21359	-74.2125	4.70235e-05	0.0023036	0.5711	FBgn0259971
SP	13301635..13301922	19.7831	-6.27531	-77.4561	4.05386e-05	0.00204291	0.492341	FBgn0003034
Nplp2	13356376..13357223	10746.8	-1.08979	-2.12843	2.03527e-16	7.06239e-14	2.47184e-12	FBgn0040813
bbg	complement(14412828..14536276)	33.7357	-0.79787	-1.73853	0.000276107	0.010414	1	FBgn0087007
Pdi	complement(15137738..15142840)	207.845	-0.46615	-1.38142	0.000343103	0.0125891	1	FBgn0014002
CrebA	15535395..15553214	251.958	-0.465586	-1.38088	4.70393e-05	0.0023036	0.571292	FBgn0004396
CG4950	complement(16265797..16268156)	17.4325	-0.934204	-1.91084	0.00182535	0.04993	1	FBgn0036587
CG4962	complement(16294711..16295547)	119.714	1.18993	2.28141	5.50462e-06	0.000355605	0.0668536	FBgn0036597
Cpr72Ec	complement(16365894..16367340)	1470.85	0.653247	1.5727	1.29555e-07	1.12389e-05	0.00157344	FBgn0036619
PGRP-SB1	complement(16727299..16727989)	122.073	-1.66671	-3.17489	3.81763e-09	4.50146e-07	4.63651e-05	FBgn0043578
a10	complement(17023123..17023741)	15.276	1.89604	3.72189	3.39713e-05	0.00177074	0.412582	FBgn0011293
Jon74E	complement(17546739..17549127)	43.5712	2.53184	5.78308	0.000745919	0.0240936	1	FBgn0023197
CG5577	complement(17838650..17841427)	33.2592	-0.72245	-1.64998	0.00151022	0.0431567	1	FBgn0036759
CheA75a	18252088..18252846	4.99275	3.2251	9.35089	0.00132793	0.03905	1	FBgn0036783
Met75Cb	complement(18469378..18469618)	134.409	-8.16515	-287.048	5.80101e-13	1.28097e-10	7.04533e-09	FBgn0028415
CG3961	complement(18878250..18890483)	221.449	-0.570465	-1.485	1.4012e-06	0.000100103	0.0170175	FBgn0036821
CG18135	complement(18990026..18998283)	368.158	-1.02076	-2.02898	1.11295e-24	7.50933e-22	1.35168e-20	FBgn0036837
Bet1	19261394..19262437	47.591	0.807007	1.74958	6.67045e-05	0.00311587	0.810126	FBgn0260857
CG9629	complement(19266473..19268913)	30.2003	-1.27365	-2.41773	3.86278e-05	0.00195473	0.469135	FBgn0036857
CG9372	19606208..19608368	19.483	-1.37378	-2.59149	5.85877e-06	0.000374499	0.0711548	FBgn0036891
Oat	complement(19647280..19649851)	24.6239	-1.08757	-2.12515	0.000170678	0.00698609	1	FBgn0022774
CG32425	20497323..20514107	355.184	-0.681131	-1.6034	5.71939e-14	1.47791e-11	6.9462e-10	FBgn0052425
CG11458	20905795..20906331	67.2699	-0.803436	-1.74525	9.43861e-05	0.00422996	1	FBgn0040637
CG10512	21202920..21208092	18.3234	-1.12748	-2.18476	0.000120839	0.00522273	1	FBgn0037057
AcCoAS	complement(21270722..21280243)	367.079	-0.318115	-1.2467	0.000928922	0.0293033	1	FBgn0012034
Est-Q	21501421..21503959	24.4325	-1.38282	-2.60777	6.98279e-07	5.36747e-05	0.0084806	FBgn0037090
CG32444	21636947..21639060	74.6004	-2.05868	-4.16605	4.03235e-18	1.68872e-15	4.89729e-14	FBgn0043783
msopa	22082720..22083367	7.4409	-4.86893	-29.221	0.00161305	0.0453528	1	FBgn0004414
CG11426	22470556..22473509	61.1917	0.83283	1.78118	1.00213e-05	0.000593704	0.121709	FBgn0037166
CG11425	22474795..22475792	30.9427	-1.4615	-2.75394	5.61578e-07	4.45776e-05	0.00682037	FBgn0037167
Gel	4235217..4241057	346.054	-0.739533	-1.66964	6.34661e-16	1.9764e-13	7.70796e-12	FBgn0010225
CG9780	complement(4292274..4294840)	59.4763	-0.691523	-1.61499	0.00104145	0.0321843	1	FBgn0037230
CG14645	4335098..4335506	199.357	8.07355	269.389	3.63532e-11	5.58873e-09	4.4151e-07	FBgn0040687
CG12163	complement(5237651..5251745)	197.022	-0.365327	-1.28817	0.00121191	0.0365228	1	FBgn0260462
CG31548	complement(5635901..5636852)	34.0289	-0.753507	-1.68589	0.000428832	0.0153181	1	FBgn0051548
Obp83a	complement(5972155..5975245)	16.9635	1.39858	2.63643	0.000356268	0.0129936	1	FBgn0011281
CG11459	complement(6025826..6027238)	11.1353	-2.00546	-4.01516	2.00169e-05	0.00111007	0.243105	FBgn0037396
Dmtn	complement(6389162..6405895)	292.357	-0.39113	-1.31142	2.5896e-05	0.00139162	0.314507	FBgn0037443
CG1315	complement(6642262..6644434)	25.2317	-1.72458	-3.30484	8.0087e-08	7.36861e-06	0.000972656	FBgn0026565
Sodh-1	7052335..7054541	126.267	-2.3607	-5.13619	1.30706e-25	9.33781e-23	1.58743e-21	FBgn0024289
alpha-Est8	complement(7509343..7515670)	155.574	-0.547302	-1.46135	1.28134e-05	0.000730604	0.155619	FBgn0015576
alpha-Est7	complement(7519563..7523753)	135.953	-1.10527	-2.15139	5.95879e-08	5.61004e-06	0.000723696	FBgn0015575
alpha-Est2	7541810..7545230	24.5314	-1.19577	-2.29068	2.12229e-05	0.0011663	0.257752	FBgn0015570
CG8036	8667868..8673702	169.781	-0.412406	-1.3309	0.00179926	0.0495511	1	FBgn0037607
Cks85A	complement(8712906..8718456)	44.4464	-0.852544	-1.80568	6.11591e-05	0.00287898	0.742777	FBgn0037613
CG8112	8712933..8715263	21.1012	-1.69355	-3.23452	0.000208276	0.00826636	1	FBgn0037612
skap	8938724..8943027	332.373	-0.300752	-1.23179	0.000725986	0.0236616	1	FBgn0037643
Kdm2	9052495..9063245	56.9632	0.597639	1.51324	0.00062576	0.0212287	1	FBgn0037659
GstZ2	complement(9456815..9460652)	52.9686	-1.09547	-2.13683	5.36757e-09	6.26818e-07	6.51891e-05	FBgn0037697
phu	9494801..9496723	202.637	-1.38297	-2.60805	9.65821e-15	2.72788e-12	1.17299e-10	FBgn0043791
CG9396	complement(9570414..9571623)	34.3904	-0.973088	-1.96304	3.42128e-05	0.00177257	0.415514	FBgn0037714
CG16904	complement(9815928..9816979)	8.99818	-5.132	-35.0659	0.000297592	0.0110867	1	FBgn0037763
CG12811	complement(10047252..10048797)	53.2792	-0.726344	-1.65444	0.000130324	0.00559287	1	FBgn0037779
CG14688	complement(10677737..10680925)	97.3256	-0.980465	-1.9731	8.96689e-05	0.00407876	1	FBgn0037819
pug	10696534..10703316	94.1741	-0.716734	-1.64346	0.000511811	0.0177092	1	FBgn0020385
Sodh-2	10876384..10878257	25.323	-1.48916	-2.80725	1.67577e-07	1.41335e-05	0.00203523	FBgn0022359
GstD1	complement(12367817..12369268)	338.919	0.519592	1.43355	5.15759e-08	4.97134e-06	0.000626389	FBgn0001149
GstD2	12371971..12372704	46.2423	3.89671	14.8945	2.19352e-23	1.33201e-20	2.66403e-19	FBgn0010038
CG10096	complement(12390166..12395980)	14.5794	-4.43765	-21.6703	1.22475e-05	0.00070163	0.148746	FBgn0038032
CG10097	complement(12390166..12395980)	13.6679	-3.95915	-15.5533	1.20934e-05	0.000699401	0.146874	FBgn0038033
Gnmt	12674608..12676084	36.9813	-1.50775	-2.84366	2.6086e-08	2.70781e-06	0.000316814	FBgn0038074
Men	complement(12713103..12722442)	390.943	-0.328136	-1.25539	0.00143761	0.041731	1	FBgn0002719
yellow-f2	complement(12993395..12995147)	25.0788	-1.04322	-2.06082	0.000235422	0.00913481	1	FBgn0038105
ry	13032528..13038020	18.7717	-0.839914	-1.78994	0.00161321	0.0453528	1	FBgn0003308
CG44142	complement(13312855..13313188)	13.5583	4.22175	18.6584	8.81387e-05	0.00402423	1	FBgn0264991
CG34309	13372630..13373326	37.303	-1.23661	-2.35645	0.000134877	0.00574767	1	FBgn0259831
CCHa2	complement(13389059..13395197)	252.695	-0.962425	-1.94858	9.95865e-16	2.94995e-13	1.20948e-11	FBgn0038147
yellow-e	complement(13409543..13415286)	6.30835	-2.53755	-5.80604	0.000809559	0.0258739	1	FBgn0041711
Cyp6d5	14029228..14031483	186.651	-0.58342	-1.4984	6.70919e-07	5.2132e-05	0.00814831	FBgn0038194
foxo	14056945..14087978	185.681	-0.571115	-1.48567	9.61164e-07	7.11789e-05	0.0116733	FBgn0038197
CG31326	complement(14218136..14220205)	61.8956	-0.656573	-1.57633	0.0010548	0.0324319	1	FBgn0051326
CG33109	complement(14220560..14221584)	10.0432	3.80289	13.9567	0.000432302	0.0153968	1	FBgn0053109
CG9616	complement(14244804..14245471)	6.19431	-2.25301	-4.76675	0.00125486	0.0374454	1	FBgn0038214
Crz	14314854..14315716	114.453	0.823619	1.76984	0.000786275	0.0251961	1	FBgn0013767
Cyp313a1	14521049..14523064	148.105	-0.574843	-1.48952	9.7372e-06	0.000579697	0.118258	FBgn0038236
CG31313	complement(14566432..14567429)	183.849	-0.567848	-1.48231	9.78132e-05	0.00435143	1	FBgn0051313
smp-30	complement(14745901..14751246)	26.4811	-1.89476	-3.71861	2.26191e-09	2.83205e-07	2.74709e-05	FBgn0038257
CG3984	15137148..15139007	9.5859	-2.02675	-4.07485	0.000194492	0.00782153	1	FBgn0038291
CG44014	complement(15507940..15508886)	63.8939	-0.742322	-1.67287	7.6956e-05	0.00356729	0.934631	FBgn0264776
AOX1	complement(15532137..15537292)	60.3878	-0.770519	-1.70588	0.000523985	0.018079	1	FBgn0267408
glob1	complement(15896926..15904521)	393.039	-1.08879	-2.12696	4.31083e-32	5.2355e-29	5.2355e-28	FBgn0027657
CG10407	complement(16044747..16046130)	10.9078	-3.30696	-9.89676	4.56876e-05	0.0022556	0.554876	FBgn0038395
sxe2	16083878..16087222	53.7741	-1.4369	-2.70739	2.73497e-12	5.53603e-10	3.32162e-08	FBgn0038398
CG6126	complement(16198000..16203083)	46.8457	-0.759807	-1.69326	3.30548e-05	0.00173039	0.401451	FBgn0038407
P5cr-2	17534815..17537136	38.0512	-0.838375	-1.78804	1.22458e-05	0.00070163	0.148725	FBgn0038516
CG7523	complement(17669144..17670895)	9.3782	-1.75591	-3.37739	0.0010854	0.0332044	1	FBgn0038533
DNaseII	18019375..18021161	75.6469	-1.3416	-2.53432	4.33938e-12	7.86593e-10	5.27017e-08	FBgn0000477
CG14292	complement(18904933..18905655)	12.6077	-4.77919	-27.4587	6.34036e-05	0.00297312	0.770037	FBgn0038658
Mpc1	complement(18926996..18928659)	113.119	-0.791165	-1.73047	0.000114556	0.00500463	1	FBgn0038662
Cyp12a4	19135158..19137136	56.3043	-1.74667	-3.35583	2.39193e-17	9.37096e-15	2.905e-13	FBgn0038681
CG11407	19781246..19783145	28.2663	-0.886653	-1.84888	0.000702758	0.0231301	1	FBgn0038733
Stat92E	complement(20535323..20552311)	324.621	-0.520813	-1.43476	9.79235e-09	1.06186e-06	0.000118928	FBgn0016917
AnxB9	21065241..21070917	177.804	0.429435	1.34671	0.00023774	0.00919539	1	FBgn0000083
r-l	complement(21070557..21073319)	47.8421	0.69158	1.61505	0.000471754	0.0166071	1	FBgn0003257
CG5793	21127573..21129601	79.2442	-0.898934	-1.86469	6.86937e-05	0.0031965	0.834286	FBgn0038858
InR	complement(21570248..21619321)	392.03	0.327244	1.25461	0.000203035	0.0081114	1	FBgn0283499
CG31465	21880810..21883990	29.5181	-2.54518	-5.83683	4.41755e-12	7.88987e-10	5.36511e-08	FBgn0051465
fit	complement(21883924..21884454)	234.287	-2.78185	-6.87735	6.27254e-70	2.53933e-66	7.618e-66	FBgn0038914
CG5778	complement(22085374..22086397)	942.75	-0.517599	-1.43157	0.00156317	0.0442535	1	FBgn0038930
CG5791	22087075..22088501	253.577	-0.798619	-1.73944	0.000665418	0.0222019	1	FBgn0040582
CG5326	complement(22532174..22539919)	43.1415	0.594907	1.51037	0.000688382	0.0227891	1	FBgn0038983
AdipoR	complement(22543693..22547846)	597.67	-0.492182	-1.40657	0.000119358	0.00519569	1	FBgn0038984
CG33110	22570188..22580392	98.1084	0.856019	1.81004	0.000119872	0.00519945	1	FBgn0053110
Gbp3	22977270..22978164	113.786	-1.34374	-2.53808	6.29462e-10	8.58968e-08	7.64481e-06	FBgn0039031
CG10184	complement(23602507..23605495)	26.5603	-1.29961	-2.46163	8.81021e-06	0.000537688	0.107	FBgn0039094
CG31145	complement(23605751..23669659)	208.525	-0.388461	-1.309	0.000590275	0.0201941	1	FBgn0051145
GILT2	23678895..23679855	42.6671	-0.975077	-1.96575	6.72099e-07	5.2132e-05	0.00816264	FBgn0039099
CG5991	24050783..24053592	161.002	-0.688943	-1.6121	5.64808e-08	5.35906e-06	0.00068596	FBgn0026576
CG13607	complement(24114043..24116322)	364.283	-0.655429	-1.57508	3.40359e-12	6.45884e-10	4.13366e-08	FBgn0039151
Ude	complement(24797460..24799668)	22.8906	1.04145	2.05829	0.00115209	0.035156	1	FBgn0039226
CG13641	complement(24864191..24864732)	20.4902	-1.16561	-2.24329	0.000110382	0.00485719	1	FBgn0039239
Elal	24865350..24867651	227.455	-0.799091	-1.74	2.92288e-12	5.81941e-10	3.54984e-08	FBgn0013949
CG11089	24877045..24881478	70.5682	-0.724907	-1.65279	0.00169082	0.0470985	1	FBgn0039241
to	25240180..25241668	373.076	-1.23435	-2.35275	3.29543e-23	1.90586e-20	4.0023e-19	FBgn0039298
CG11854	25242020..25243262	12.0879	-1.39453	-2.62903	0.00144315	0.041731	1	FBgn0039299
CG31300	25283620..25285224	9.99482	-1.38974	-2.62031	0.00155237	0.0440504	1	FBgn0051300
tobi	complement(25344761..25346921)	31.1824	-3.09767	-8.56035	1.17441e-12	2.50232e-10	1.42632e-08	FBgn0261575
Mst57Db	complement(25830720..25830914)	80.6545	-8.30057	-315.297	3.36714e-08	3.40782e-06	0.000408939	FBgn0011669
CG33970	26318355..26362588	143.171	0.658344	1.57827	0.000977281	0.0304739	1	FBgn0053970
CG6503	complement(26424698..26425105)	1943.9	-1.45847	-2.74817	4.83006e-32	5.33282e-29	5.86611e-28	FBgn0040606
CG34291	complement(26425290..26425781)	24.3718	-1.89493	-3.71904	8.25909e-08	7.54185e-06	0.00100307	FBgn0085320
CG14245	26728727..26729341	10.6	-5.38344	-41.7423	0.0010505	0.0323816	1	FBgn0039452
CG6330	complement(26949692..26958491)	45.9743	-0.601795	-1.5176	0.00120842	0.0365081	1	FBgn0039464
CG31075	complement(26985624..26988517)	20.3373	-1.99868	-3.99635	4.38884e-08	4.33353e-06	0.000533024	FBgn0051075
CG3348	complement(27291535..27292209)	25.1915	1.21482	2.32112	1.48954e-06	0.000105792	0.0180905	FBgn0040609
Mlc1	complement(27657078..27660177)	95.5004	-0.659374	-1.5794	0.00143209	0.041731	1	FBgn0002772
Acp98AB	27694883..27695057	41.3074	-9.73116	-849.904	0.00167361	0.0468341	1	FBgn0263597
CG14528	28875621..28877805	27.0371	-1.61539	-3.06394	1.64802e-07	1.39967e-05	0.00200152	FBgn0039611
CG14526	28883693..28886015	49.4523	-1.24694	-2.37338	2.24923e-08	2.37539e-06	0.00027317	FBgn0027578
CG31445	complement(29240580..29244827)	33.0817	-0.783921	-1.7218	0.00146619	0.0422968	1	FBgn0051445
Obp99a	29671657..29672334	41.4063	-2.80656	-6.99614	4.12326e-12	7.58742e-10	5.0077e-08	FBgn0039678
Obp99c	complement(29685736..29689311)	1308.05	-1.08168	-2.11651	6.8847e-17	2.53378e-14	8.36147e-13	FBgn0039682
Obp99d	29714505..29715004	14.2538	2.96065	7.78477	1.24819e-07	1.09059e-05	0.00151592	FBgn0039684
Dup99B	complement(29715068..29715377)	16.1007	-5.97989	-63.1139	9.47679e-05	0.00423146	1	FBgn0250832
Obp99b	complement(29716254..29716896)	65.804	-2.09382	-4.26876	2.10535e-13	5.01363e-11	2.55695e-09	FBgn0039685
Capa	complement(29912991..29914346)	27.1768	0.824657	1.77111	0.000598052	0.0203503	1	FBgn0039722
CG7920	complement(30010476..30015284)	395.204	-0.324743	-1.25244	0.000879863	0.0279006	1	FBgn0039737
CG7946	30052514..30054697	30.6164	0.832958	1.78133	0.00108388	0.0332044	1	FBgn0039743
CecA1	30210874..30211273	38.1653	-3.63636	-12.4352	8.9255e-06	0.000542001	0.1084	FBgn0000276
CG43448	complement(30237094..30237734)	21.9436	-1.28435	-2.43573	9.16089e-06	0.000553527	0.111259	FBgn0263402
Npc2g	complement(30744605..30745263)	693.68	-0.719841	-1.647	9.53886e-09	1.04369e-06	0.000115849	FBgn0039800
Npc2h	complement(30745479..30746290)	245.799	-1.09945	-2.14273	2.62822e-19	1.22768e-16	3.19197e-15	FBgn0039801
Sap-r	complement(30883464..30889062)	463.52	-0.444058	-1.36043	7.55099e-06	0.000472716	0.0917068	FBgn0000416
CG1544	31196916..31203722	15.0052	-1.41249	-2.66197	0.000264221	0.0100594	1	FBgn0039827
apolpp	1060969..1077273	8497.87	-1.1518	-2.22191	4.73172e-19	2.1284e-16	5.74667e-15	FBgn0087002
Cyp4g1	complement(467057..469335)	313.37	-4.33602	-20.1963	3.58657e-12	6.70136e-10	4.35589e-08	FBgn0010019
CG3699	complement(946662..947500)	23.6963	-1.89504	-3.71933	4.33791e-08	4.31835e-06	0.000526839	FBgn0040349
CG14630	1031496..1033165	28.5153	-1.08234	-2.11747	0.000190796	0.00769841	1	FBgn0014903
CG14629	1051525..1052631	551.659	-0.97607	-1.9671	7.47736e-14	1.85332e-11	9.08125e-10	FBgn0040398
D2hgdh	2141489..2144937	129.224	-0.721738	-1.64917	0.000299101	0.0111088	1	FBgn0023507
CG2865	complement(2278031..2293411)	330.839	0.348347	1.2731	0.000979588	0.0304739	1	FBgn0023526
CG16756	5427517..5428217	103.384	-1.12474	-2.18063	1.20873e-07	1.06377e-05	0.001468	FBgn0029765
CG6067	5955629..5958283	50.9148	-1.30329	-2.46791	4.82589e-11	7.3263e-09	5.86104e-07	FBgn0029828
CG5966	5988791..5992640	86.2063	1.04882	2.06884	8.56812e-06	0.000525555	0.10406	FBgn0029831
CG42240	6330842..6333028	330.515	0.380276	1.30159	0.000184596	0.00749807	1	FBgn0250869
Spat	6528948..6530726	158.489	-0.857968	-1.81248	5.88823e-11	8.72105e-09	7.15126e-07	FBgn0014031
CHES-1-like	complement(7682338..7709385)	375.167	0.283461	1.21711	0.00135574	0.0397716	1	FBgn0029504
RpS6	complement(7899624..7901331)	1453.28	-0.37702	-1.29866	0.00150999	0.0431567	1	FBgn0261592
RpS14b	7934898..7935792	281.487	-0.343035	-1.26842	0.000270662	0.0102405	1	FBgn0004404
CG2233	complement(8035741..8037517)	1341.71	-1.29088	-2.44677	1.59679e-22	8.81499e-20	1.9393e-18	FBgn0029990
GIIIspla2	8157628..8159348	44.7646	0.734155	1.66342	0.000125835	0.00541936	1	FBgn0030013
CG15347	complement(8458494..8460898)	20.8769	-2.11404	-4.32901	5.68283e-09	6.57314e-07	6.90179e-05	FBgn0030040
CG10962	complement(8972908..8974255)	27.61	-1.9549	-3.8769	2.4017e-09	2.97639e-07	2.91687e-05	FBgn0030073
CG32698	9783223..9855449	60.564	-1.00428	-2.00595	2.89576e-06	0.000195383	0.035169	FBgn0052698
CG32695	complement(9872382..9874057)	62.127	-0.738558	-1.66851	0.000306053	0.0113324	1	FBgn0052695
CG1468	9878422..9879279	157.293	-0.744143	-1.67498	6.83607e-09	7.68741e-07	8.30241e-05	FBgn0030157
CG9691	9884442..9885044	252.768	-0.618079	-1.53483	2.91447e-08	2.99968e-06	0.000353962	FBgn0030160
Idgf4	complement(9927973..9930948)	602.484	-0.516454	-1.43044	5.96298e-05	0.00284002	0.724204	FBgn0026415
CG32694	9989690..10006882	285.112	1.33895	2.52967	1.519e-27	1.31773e-24	1.84483e-23	FBgn0052694
Yp2	complement(10050951..10052636)	24371.6	-2.86847	-7.30292	1.62346e-79	9.85847e-76	1.97169e-75	FBgn0005391
Yp1	10053811..10055498	39550.1	-2.16953	-4.49878	1.52797e-50	3.09286e-47	1.85572e-46	FBgn0004045
ATPsyndelta	10212970..10217393	295.174	-0.334684	-1.2611	0.000233122	0.00907459	1	FBgn0028342
Gip	complement(10328877..10329872)	63.986	-1.00047	-2.00065	1.86391e-06	0.000127893	0.0226371	FBgn0011770
stx	complement(10711163..10744943)	212.011	0.416955	1.33511	0.000360035	0.0130917	1	FBgn0052676
v	10923972..10925631	48.6352	-0.682214	-1.6046	0.000136775	0.00579879	1	FBgn0003965
CG2145	10927399..10929712	189.646	-0.527536	-1.44147	5.54973e-06	0.000356622	0.0674015	FBgn0030251
Vago	11089290..11090219	90.2608	-1.03175	-2.0445	6.01412e-05	0.00284208	0.730415	FBgn0030262
ssp7	complement(11139762..11140263)	477.559	-0.851881	-1.80485	1.30389e-16	4.65758e-14	1.58358e-12	FBgn0052667
pot	complement(11907409..11917260)	51.1595	0.764424	1.69869	0.000213024	0.00842728	1	FBgn0250871
ade5	complement(12757036..12760617)	531.245	-0.416242	-1.33445	0.00176115	0.0486117	1	FBgn0020513
CG34324	complement(13456534..13457663)	48.5461	3.5045	11.349	6.73918e-07	5.2132e-05	0.00818473	FBgn0085353
Yp3	13759546..13761547	16851.5	-2.39838	-5.27209	3.64342e-68	1.10623e-64	4.42494e-64	FBgn0004047
Ag5r	complement(14784664..14786551)	25.5813	2.38132	5.21012	6.01051e-05	0.00284208	0.729976	FBgn0015010
Lsd-2	complement(15069127..15076220)	1736.63	0.468675	1.38384	0.000112196	0.00491921	1	FBgn0030608
HDAC6	15333310..15340360	201.972	-0.369554	-1.29195	0.0011649	0.0354579	1	FBgn0026428
CG9914	complement(16306912..16308667)	35.8385	-2.11801	-4.34095	2.68935e-12	5.53595e-10	3.26621e-08	FBgn0030737
CG4768	16792119..16797742	215.056	0.443525	1.35992	0.000180219	0.00734483	1	FBgn0030790
RpS5a	complement(17143588..17148264)	1062.56	-0.392647	-1.3128	0.00130235	0.0386725	1	FBgn0002590
Tsf1	18387084..18390344	419.281	-1.05329	-2.07526	2.57841e-18	1.11838e-15	3.13147e-14	FBgn0022355
CG7322	complement(18855873..18857757)	40.7952	-1.14406	-2.21003	1.79107e-09	2.32219e-07	2.17525e-05	FBgn0030968
CG34330	complement(19068275..19068973)	37.1355	-0.744201	-1.67505	0.00157664	0.0445309	1	FBgn0085359
Mur18B	19213254..19214938	9.42982	-5.21025	-37.0205	0.000750185	0.0241671	1	FBgn0030999
CG8034	complement(19281232..19298162)	145.214	-0.417601	-1.3357	0.0012208	0.036609	1	FBgn0031011
Pfrx	19495505..19509350	187.814	-0.371032	-1.29328	0.00132346	0.03905	1	FBgn0027621
Dop2R	complement(20004680..20062706)	169.39	0.430911	1.34808	0.00117111	0.0355578	1	FBgn0053517
CG34331	20122453..20125271	50.064	-0.695723	-1.6197	0.000652961	0.0219067	1	FBgn0085360
Obp19b	20416733..20417812	17.8979	1.21697	2.32458	0.000981086	0.0304739	1	FBgn0031110
CG32512	complement(21062277..21067540)	74.1078	0.840297	1.79042	0.000230916	0.0090176	1	FBgn0052512
Cyp6t1	complement(21517434..21519218)	11.0469	-1.98728	-3.9649	3.46046e-05	0.00178082	0.420273	FBgn0031182
mt:CoIII	4736..5524	3570.2	-0.461351	-1.37683	0.00153459	0.0436477	1	FBgn0013676

## Sheet: upregulated
Name	Region	Max.group.mean	Log..fold.change	Fold.change	P.value	FDR.p.value	Bonferroni	Gene.ID
kraken	852768..854539	55.8367	0.58525	1.5003	0.000410393	0.01479	1	FBgn0020545
a5	1329161..1329993	7.43356	2.8681	7.30101	9.15385e-05	0.00413284	1	FBgn0011294
eys	2311680..2358944	380.061	0.280258	1.21441	0.00150005	0.0430688	1	FBgn0031414
His3.3A	5055058..5056149	332.106	0.38334	1.30436	2.38008e-05	0.00129045	0.289061	FBgn0014857
vri	5288944..5311223	46.4179	1.19514	2.28967	4.4851e-08	4.39287e-06	0.000544715	FBgn0016076
CG14022	complement(5327975..5328879)	44.0525	0.872164	1.83041	2.64805e-05	0.00141641	0.321606	FBgn0031700
CG5973	7437492..7445882	1254.63	0.603985	1.51991	1.08437e-06	7.93355e-05	0.0131697	FBgn0031914
CG5853	complement(9940773..9947648)	54.8846	1.42129	2.67825	8.20321e-12	1.40321e-09	9.9628e-08	FBgn0032167
CG5945	13239989..13241773	630.04	0.461814	1.37727	0.000267331	0.0101461	1	FBgn0032494
Scp1	complement(2932595..2968052)	14.3005	1.69287	3.233	9.39142e-05	0.0042244	1	FBgn0020908
Tsp42El	7045769..7048538	39.1009	0.697363	1.62154	0.00169835	0.0471469	1	FBgn0033134
Drat	complement(7526118..7532981)	306.085	0.831635	1.7797	3.21556e-14	8.48978e-12	3.9053e-10	FBgn0033188
CG1942	7712578..7714182	10.0321	2.13289	4.38595	3.8559e-05	0.00195473	0.4683	FBgn0033215
CG1882	7812504..7815486	102.92	0.773092	1.70893	0.000725438	0.0236616	1	FBgn0033226
CG1441	complement(9899018..9903287)	118.464	1.36684	2.57905	2.3471e-08	2.45737e-06	0.000285055	FBgn0033464
CG34220	complement(10041065..10043507)	174.454	6.85504	115.764	1.43922e-11	2.36207e-09	1.74793e-07	FBgn0085249
CG10265	complement(14992332..14993835)	12.403	1.18269	2.26999	0.00170031	0.0471469	1	FBgn0033990
CG10737	19164143..19178223	194.732	0.655947	1.57565	2.96068e-08	3.02163e-06	0.000359574	FBgn0034420
mip40	complement(19291105..19292196)	12.0641	1.50846	2.84505	0.000952484	0.0298912	1	FBgn0034430
betaTub56D	complement(19447319..19451600)	415.825	0.353005	1.27722	0.000478058	0.0167804	1	FBgn0284243
Obp56d	complement(19702924..19703915)	895.129	0.80396	1.74589	2.97118e-09	3.6085e-07	3.6085e-05	FBgn0034470
CG13428	complement(20539512..20540448)	15.1772	1.85237	3.61092	0.000396912	0.0143467	1	FBgn0034515
CG6044	22404177..22408540	432.193	0.440081	1.35668	6.46204e-06	0.000408758	0.0784814	FBgn0034725
CG30269	22667155..22668848	45.1913	0.674116	1.59562	0.000217289	0.00854591	1	FBgn0050269
yellow-d	23378573..23380438	33.4249	0.776225	1.71264	0.00168208	0.0469628	1	FBgn0041712
CG3906	complement(23511286..23512225)	26.6144	8.70803	418.195	0.000373271	0.0135325	1	FBgn0034871
EbpIII	24026172..24027518	2795.6	0.774288	1.71035	1.08911e-10	1.57468e-08	1.32273e-06	FBgn0011695
DnaJ-60	complement(24157668..24159312)	21.1042	1.77985	3.43392	0.00025195	0.00962243	1	FBgn0260775
LysB	1207371..1207981	22.095	4.22504	18.701	2.1487e-05	0.0011755	0.26096	FBgn0004425
LysD	complement(1210717..1211196)	132.798	4.43521	21.6337	1.32309e-06	9.50824e-05	0.0160689	FBgn0004427
LysE	1212827..1213406	10.2943	4.73969	26.7171	0.000166104	0.00686166	1	FBgn0004428
CG42245	2631715..2641984	25.6415	1.5881	3.00653	4.07308e-06	0.000270314	0.0494675	FBgn0250911
Hsp83	3192969..3197059	389.987	0.399858	1.31938	6.16658e-06	0.000392111	0.0748932	FBgn0001233
CG34265	3268461..3268994	7.70797	2.52094	5.73954	0.000279576	0.0105122	1	FBgn0085294
ImpL2	complement(4224006..4236147)	285.366	0.871299	1.82931	2.45925e-14	6.63724e-12	2.98676e-10	FBgn0001257
CG15021	4436721..4438311	54.698	0.55963	1.47389	0.000976421	0.0304739	1	FBgn0035544
CG4603	5133871..5135670	57.4832	0.596529	1.51207	0.000496224	0.0173179	1	FBgn0035593
Usp47	5752973..5761886	170.412	0.374148	1.29607	0.00143776	0.041731	1	FBgn0016756
yip7	6035216..6036175	31.6127	4.05284	16.5969	7.8552e-06	0.000486742	0.0954014	FBgn0040060
Jon65Aiii	6050757..6051690	27.0466	2.90322	7.48093	0.000240635	0.00927781	1	FBgn0035665
ImpL3	complement(6259105..6262694)	52.5426	1.40412	2.64656	1.09325e-09	1.47527e-07	1.32775e-05	FBgn0001258
Zasp66	8624371..8638813	315.428	0.345287	1.2704	0.000156896	0.0065481	1	FBgn0035917
CG32032	9093053..9094856	82.5635	0.583332	1.49831	0.000847109	0.0269323	1	FBgn0043806
Hsp22	9372931..9374964	119.236	1.3563	2.56028	5.99787e-09	6.80786e-07	7.28441e-05	FBgn0001223
CG18180	9641013..9641913	25.8379	4.91573	30.1843	8.98038e-07	6.73251e-05	0.0109067	FBgn0036024
Muc68D	complement(11767299..11772157)	45.171	7.69435	207.124	1.95767e-07	1.62848e-05	0.00237759	FBgn0036203
CG4962	complement(16294711..16295547)	119.714	1.18993	2.28141	5.50462e-06	0.000355605	0.0668536	FBgn0036597
Cpr72Ec	complement(16365894..16367340)	1470.85	0.653247	1.5727	1.29555e-07	1.12389e-05	0.00157344	FBgn0036619
a10	complement(17023123..17023741)	15.276	1.89604	3.72189	3.39713e-05	0.00177074	0.412582	FBgn0011293
Jon74E	complement(17546739..17549127)	43.5712	2.53184	5.78308	0.000745919	0.0240936	1	FBgn0023197
CheA75a	18252088..18252846	4.99275	3.2251	9.35089	0.00132793	0.03905	1	FBgn0036783
Bet1	19261394..19262437	47.591	0.807007	1.74958	6.67045e-05	0.00311587	0.810126	FBgn0260857
CG11426	22470556..22473509	61.1917	0.83283	1.78118	1.00213e-05	0.000593704	0.121709	FBgn0037166
CG14645	4335098..4335506	199.357	8.07355	269.389	3.63532e-11	5.58873e-09	4.4151e-07	FBgn0040687
Obp83a	complement(5972155..5975245)	16.9635	1.39858	2.63643	0.000356268	0.0129936	1	FBgn0011281
Kdm2	9052495..9063245	56.9632	0.597639	1.51324	0.00062576	0.0212287	1	FBgn0037659
GstD1	complement(12367817..12369268)	338.919	0.519592	1.43355	5.15759e-08	4.97134e-06	0.000626389	FBgn0001149
GstD2	12371971..12372704	46.2423	3.89671	14.8945	2.19352e-23	1.33201e-20	2.66403e-19	FBgn0010038
CG44142	complement(13312855..13313188)	13.5583	4.22175	18.6584	8.81387e-05	0.00402423	1	FBgn0264991
CG33109	complement(14220560..14221584)	10.0432	3.80289	13.9567	0.000432302	0.0153968	1	FBgn0053109
Crz	14314854..14315716	114.453	0.823619	1.76984	0.000786275	0.0251961	1	FBgn0013767
AnxB9	21065241..21070917	177.804	0.429435	1.34671	0.00023774	0.00919539	1	FBgn0000083
r-l	complement(21070557..21073319)	47.8421	0.69158	1.61505	0.000471754	0.0166071	1	FBgn0003257
InR	complement(21570248..21619321)	392.03	0.327244	1.25461	0.000203035	0.0081114	1	FBgn0283499
CG5326	complement(22532174..22539919)	43.1415	0.594907	1.51037	0.000688382	0.0227891	1	FBgn0038983
CG33110	22570188..22580392	98.1084	0.856019	1.81004	0.000119872	0.00519945	1	FBgn0053110
Ude	complement(24797460..24799668)	22.8906	1.04145	2.05829	0.00115209	0.035156	1	FBgn0039226
CG33970	26318355..26362588	143.171	0.658344	1.57827	0.000977281	0.0304739	1	FBgn0053970
CG3348	complement(27291535..27292209)	25.1915	1.21482	2.32112	1.48954e-06	0.000105792	0.0180905	FBgn0040609
Obp99d	29714505..29715004	14.2538	2.96065	7.78477	1.24819e-07	1.09059e-05	0.00151592	FBgn0039684
Capa	complement(29912991..29914346)	27.1768	0.824657	1.77111	0.000598052	0.0203503	1	FBgn0039722
CG7946	30052514..30054697	30.6164	0.832958	1.78133	0.00108388	0.0332044	1	FBgn0039743
CG2865	complement(2278031..2293411)	330.839	0.348347	1.2731	0.000979588	0.0304739	1	FBgn0023526
CG5966	5988791..5992640	86.2063	1.04882	2.06884	8.56812e-06	0.000525555	0.10406	FBgn0029831
CG42240	6330842..6333028	330.515	0.380276	1.30159	0.000184596	0.00749807	1	FBgn0250869
CHES-1-like	complement(7682338..7709385)	375.167	0.283461	1.21711	0.00135574	0.0397716	1	FBgn0029504
GIIIspla2	8157628..8159348	44.7646	0.734155	1.66342	0.000125835	0.00541936	1	FBgn0030013
CG32694	9989690..10006882	285.112	1.33895	2.52967	1.519e-27	1.31773e-24	1.84483e-23	FBgn0052694
stx	complement(10711163..10744943)	212.011	0.416955	1.33511	0.000360035	0.0130917	1	FBgn0052676
pot	complement(11907409..11917260)	51.1595	0.764424	1.69869	0.000213024	0.00842728	1	FBgn0250871
CG34324	complement(13456534..13457663)	48.5461	3.5045	11.349	6.73918e-07	5.2132e-05	0.00818473	FBgn0085353
Ag5r	complement(14784664..14786551)	25.5813	2.38132	5.21012	6.01051e-05	0.00284208	0.729976	FBgn0015010
Lsd-2	complement(15069127..15076220)	1736.63	0.468675	1.38384	0.000112196	0.00491921	1	FBgn0030608
CG4768	16792119..16797742	215.056	0.443525	1.35992	0.000180219	0.00734483	1	FBgn0030790
Dop2R	complement(20004680..20062706)	169.39	0.430911	1.34808	0.00117111	0.0355578	1	FBgn0053517
Obp19b	20416733..20417812	17.8979	1.21697	2.32458	0.000981086	0.0304739	1	FBgn0031110
CG32512	complement(21062277..21067540)	74.1078	0.840297	1.79042	0.000230916	0.0090176	1	FBgn0052512

## Sheet: downregulated
Name	Region	Max.group.mean	Log..fold.change	Fold.change	P.value	FDR.p.value	Bonferroni	Gene.ID
Lsp1beta	898500..901316	239.261	-6.80332	-111.687	2.33985e-48	4.05963e-45	2.84174e-44	FBgn0002563
Iris	complement(1132332..1134098)	157.173	-1.21603	-2.32307	1.48836e-09	1.96479e-07	1.80761e-05	FBgn0031305
CG42329	1219293..1229802	31.144	-1.3831	-2.60828	3.92745e-06	0.000262082	0.0476989	FBgn0259229
CG43402	1442627..1443832	40.4132	-1.39764	-2.63471	4.89386e-11	7.33776e-09	5.94359e-07	FBgn0263321
CG31937	1729887..1731070	141.738	-0.583879	-1.49887	0.00132779	0.03905	1	FBgn0031360
Got2	complement(1984512..1987758)	112.965	-0.721958	-1.64942	0.000437009	0.0154382	1	FBgn0001125
CG3597	complement(2370152..2371524)	73.7875	-1.37099	-2.58647	5.81805e-10	8.02957e-08	7.06603e-06	FBgn0031417
Cyp309a1	complement(2562483..2564830)	17.9057	-1.35915	-2.56534	4.155e-05	0.00207665	0.504625	FBgn0031432
CG17224	complement(3016441..3018308)	38.2784	-1.0803	-2.11448	1.53469e-06	0.000108365	0.0186388	FBgn0031489
FASN2	3043947..3056143	13.2334	-3.1122	-8.647	0.000185311	0.00750201	1	FBgn0042627
Thor	3478434..3479612	406.478	-0.393073	-1.31319	8.06238e-05	0.0037231	0.979177	FBgn0261560
CG16704	complement(3692123..3692587)	931.16	-0.926509	-1.90067	3.28245e-13	7.52176e-11	3.98653e-09	FBgn0031558
CG3513	complement(3692699..3693182)	14.9977	-4.086	-16.9828	7.79682e-08	7.22843e-06	0.000946924	FBgn0031559
CG16713	complement(3695032..3695411)	54.2321	-1.40654	-2.651	2.86346e-13	6.68783e-11	3.47767e-09	FBgn0031560
IM33	complement(3696218..3696658)	1930.59	-0.978795	-1.97082	5.45307e-16	1.78288e-13	6.62275e-12	FBgn0031561
CG31778	complement(3704106..3705488)	209.585	-0.846945	-1.79869	1.53279e-11	2.45098e-09	1.86158e-07	FBgn0051778
CG3036	4892112..4903889	244.615	-0.555448	-1.46962	2.87913e-07	2.34678e-05	0.0034967	FBgn0031645
Col4a1	5029609..5037279	194.898	-0.490894	-1.40532	3.26373e-05	0.00171593	0.39638	FBgn0000299
Cyp28d1	5210460..5212445	152.385	-1.41568	-2.66786	7.86754e-12	1.36502e-09	9.55513e-08	FBgn0031689
Cyp4ac1	5264001..5265899	53.4527	-1.31243	-2.48359	9.23709e-12	1.55812e-09	1.12184e-07	FBgn0031693
Cyp4ac2	5266392..5268455	16.276	-1.46322	-2.75723	0.000344899	0.0126169	1	FBgn0031694
Oscillin	5547086..5549614	18.0203	-1.16829	-2.24746	0.000104595	0.00461931	1	FBgn0031717
Gpdh	5943643..5948968	451.752	-0.550933	-1.46503	3.73482e-08	3.74871e-06	0.000453593	FBgn0001128
CG9497	complement(6346430..6348427)	20.6135	-1.15595	-2.22831	0.000206497	0.00822264	1	FBgn0031800
CG42369	complement(6395853..6397249)	262.806	-0.811606	-1.75516	1.25744e-12	2.63303e-10	1.52716e-08	FBgn0259715
CG9547	complement(6492974..6494532)	18.1466	-1.14196	-2.20681	0.00016229	0.00672702	1	FBgn0031824
CG11236	6803011..6804372	41.8308	-1.03821	-2.05368	1.30243e-06	9.41546e-05	0.015818	FBgn0031860
ade3	complement(7014623..7023898)	36.1351	-1.03735	-2.05245	1.77438e-06	0.000122442	0.0215498	FBgn0000053
CG5171	7401335..7404727	35.8164	-0.943094	-1.92265	2.01659e-05	0.00111325	0.244915	FBgn0031907
Tep2	complement(7693727..7701601)	93.8425	-0.860252	-1.81536	0.00091273	0.0288675	1	FBgn0041182
CG13795	complement(7723045..7726298)	48.6777	-0.987906	-1.9833	1.3703e-07	1.18031e-05	0.00166423	FBgn0031937
CG7227	complement(7994388..7998151)	14.9983	-1.45396	-2.73959	0.00024308	0.00934242	1	FBgn0031970
CG34134	complement(8190297..8190781)	136.303	-0.861126	-1.81645	1.49966e-05	0.000843211	0.182134	FBgn0083970
Glt	8672698..8676804	422.175	-1.63655	-3.10922	2.02597e-64	4.92107e-61	2.46054e-60	FBgn0001114
CG9510	complement(8939725..8942105)	20.2321	-1.82668	-3.54719	8.83398e-08	7.94731e-06	0.00107289	FBgn0032076
rost	complement(8985936..8989539)	62.3296	-0.84245	-1.79309	4.76731e-05	0.00232526	0.57899	FBgn0011705
Aldh	9387389..9391567	525.058	-0.684388	-1.60702	5.43905e-08	5.20136e-06	0.000660572	FBgn0012036
yip2	9915253..9917220	237.966	-0.603468	-1.51936	9.25248e-08	8.2626e-06	0.00112371	FBgn0040064
LManII	10457658..10462472	148.816	-0.835275	-1.7842	5.05575e-06	0.000328353	0.0614021	FBgn0027611
CG17108	complement(10692940..10694103)	4917.46	-1.51842	-2.86478	1.11241e-32	1.50113e-29	1.35102e-28	FBgn0032285
CG17124	complement(10744075..10756325)	534.337	-0.518921	-1.43288	5.13225e-05	0.00249106	0.623312	FBgn0032297
CG6287	complement(11151506..11155721)	379.259	-0.787516	-1.7261	1.01459e-14	2.8005e-12	1.23222e-10	FBgn0032350
CG31704	11840691..11841204	25.0789	-1.00868	-2.01207	0.000676728	0.0225174	1	FBgn0051704
CG14933	11842828..11844012	156.048	-0.562737	-1.47707	4.55503e-06	0.000299032	0.0553208	FBgn0040968
CG42486	11843137..11844063	157.17	-0.517031	-1.43101	9.69903e-06	0.000579697	0.117795	FBgn0259989
Mal-B2	11849958..11852881	169.221	-0.541395	-1.45538	0.00181988	0.04993	1	FBgn0032382
CG6770	complement(12045343..12046118)	3971	-0.494777	-1.4091	0.000102719	0.00455298	1	FBgn0032400
CG9928	complement(13142445..13142903)	582.02	-0.998743	-1.99826	9.80669e-12	1.63154e-09	1.19102e-07	FBgn0032472
CG9377	complement(13359901..13361565)	23.986	-3.36207	-10.2821	5.01394e-12	8.82526e-10	6.08943e-08	FBgn0032507
CG15293	complement(14108057..14109447)	274.077	-1.1524	-2.22284	1.44552e-23	9.23992e-21	1.75559e-19	FBgn0028526
CG31769	complement(14109597..14110739)	144.835	-0.405096	-1.32418	0.00053541	0.0184208	1	FBgn0051769
Adh	14615552..14618902	4446.26	-0.59107	-1.50636	2.64948e-06	0.000179765	0.032178	FBgn0000055
Adhr	14615552..14618902	1090.08	-0.792933	-1.73259	1.32852e-10	1.89822e-08	1.61349e-06	FBgn0000056
CG34165	14713750..14714526	29.1474	-0.963737	-1.95036	0.000932729	0.0293471	1	FBgn0085194
CG34166	14743193..14743879	1097.83	-3.83751	-14.2957	4.40677e-149	5.35202e-145	5.35202e-145	FBgn0085195
UK114	complement(15274181..15275091)	195.981	-1.47868	-2.78693	3.73374e-29	3.77886e-26	4.53463e-25	FBgn0086691
CG44141	complement(15659041..15659474)	83.7378	-0.985676	-1.98024	1.15801e-05	0.000672923	0.140641	FBgn0264990
CG44140	complement(15694038..15694471)	77.9842	-1.13791	-2.20063	1.87874e-09	2.40182e-07	2.28173e-05	FBgn0264989
CG42876	complement(15810571..15812141)	9.73525	-1.72631	-3.3088	0.000412116	0.0148081	1	FBgn0262150
Idgf2	16447330..16450508	287.773	-0.536845	-1.4508	7.52189e-09	8.30485e-07	9.13533e-05	FBgn0020415
Cyt-b5-r	complement(16788774..16790721)	587.267	-0.500592	-1.41479	0.000137032	0.00579879	1	FBgn0000406
CG10178	18509560..18513512	24.1409	-1.19155	-2.28398	2.65905e-05	0.00141641	0.322941	FBgn0032684
CG33120	complement(18841400..18844579)	29.5352	-0.992855	-1.99012	0.000663759	0.0222019	1	FBgn0053120
CG10621	complement(18952206..18954431)	185.953	-3.38289	-10.4316	2.40672e-41	3.6537e-38	2.92296e-37	FBgn0032726
CG13086	19364375..19365470	13.3873	-1.39756	-2.63456	0.000435398	0.0154382	1	FBgn0032770
fon	complement(19383138..19386205)	339.89	-0.386957	-1.30763	0.000640805	0.0216183	1	FBgn0032773
fbp	complement(19761587..19764136)	125.946	-1.00889	-2.01237	7.31478e-07	5.5873e-05	0.0088838	FBgn0032820
CG18858	complement(20456847..20459075)	46.9834	-2.22703	-4.6817	3.52467e-05	0.00180621	0.428071	FBgn0042175
CG2493	complement(20461585..20463444)	47.2173	-0.93339	-1.90976	3.59746e-06	0.000241388	0.0436912	FBgn0032864
CG34136	21096922..21098932	46.1964	-0.553252	-1.46739	0.00165695	0.0464751	1	FBgn0083972
CG31988	complement(21201493..21202802)	11.0737	-3.63823	-12.4513	5.82748e-05	0.00279742	0.707748	FBgn0051988
CG8665	21371227..21377995	50.8519	-1.25028	-2.37887	7.41952e-11	1.08566e-08	9.01101e-07	FBgn0032945
Cyp6w1	6173684..6176195	362.124	-0.782727	-1.72038	8.73219e-18	3.53508e-15	1.06052e-13	FBgn0033065
Spn42Dd	6883280..6884873	42.0008	-0.797731	-1.73836	0.000321214	0.0118216	1	FBgn0028988
Cyp9b2	complement(7130277..7132139)	55.2672	-0.729387	-1.65793	0.00042672	0.0152877	1	FBgn0015039
Spn43Ab	complement(7151662..7153642)	298.581	-0.438747	-1.35543	2.30818e-06	0.000157488	0.0280329	FBgn0024293
CG30503	complement(7443824..7445792)	195.971	-0.676996	-1.59881	3.36745e-09	4.00957e-07	4.08976e-05	FBgn0050503
Odc1	8004824..8006672	34.4528	-0.741649	-1.67209	0.000495157	0.0173179	1	FBgn0013307
Cyp4e2	8444560..8447164	52.1414	-0.772052	-1.7077	5.14826e-05	0.00249106	0.625256	FBgn0014469
Acsl	8665813..8683022	255.134	-0.510539	-1.42458	3.42984e-05	0.00177257	0.416554	FBgn0263120
CG8586	complement(8692796..8696245)	156.303	-0.719692	-1.64683	5.90499e-09	6.76567e-07	7.17161e-05	FBgn0033320
Ance-4	complement(9039728..9042142)	34.5416	-0.787757	-1.72639	0.000230814	0.0090176	1	FBgn0033366
Non1	complement(9396265..9398734)	385.768	-0.539365	-1.45333	5.14218e-08	4.97134e-06	0.000624517	FBgn0028473
CG30002	9704384..9706147	20.0215	-1.93768	-3.83088	1.38722e-07	1.18646e-05	0.00168478	FBgn0260474
CG1773	9706267..9707580	12.4583	-1.31919	-2.49526	0.00171392	0.0474158	1	FBgn0033439
PCB	complement(9850703..9861543)	228.199	-0.344245	-1.26949	0.00147124	0.0423417	1	FBgn0027580
CG30008	9889878..9891141	30.722	-4.17436	-18.0554	8.34504e-08	7.56347e-06	0.0010135	FBgn0050008
Ndg	10313891..10322104	13.8181	-1.28759	-2.4412	0.000728635	0.0236616	1	FBgn0026403
whd	complement(10469473..10478567)	47.24	-0.618098	-1.53485	0.000763344	0.024526	1	FBgn0261862
CG18003	10883547..10884936	58.8946	-1.77188	-3.41499	6.60841e-14	1.67207e-11	8.02592e-10	FBgn0061356
Cyp12d1-p	complement(11117225..11121884)	20.993	-1.1202	-2.17377	0.000821522	0.0261874	1	FBgn0050489
CG34227	11248126..11248610	192.63	-0.65953	-1.57957	2.42053e-07	1.99982e-05	0.00293974	FBgn0085256
CG42336	complement(11294536..11297520)	65.7891	-0.619632	-1.53648	0.000698604	0.0230558	1	FBgn0259238
CG43114	11310831..11311165	155.821	-0.98537	-1.97982	6.04437e-07	4.76681e-05	0.00734089	FBgn0262574
alphaTry	complement(11344260..11345119)	14.0532	-4.88666	-29.5823	9.02059e-05	0.00408788	1	FBgn0003863
betaTry	11346325..11347395	18.2787	-4.79137	-27.6915	9.60209e-06	0.000577314	0.116617	FBgn0010357
CG34054	complement(11409810..11410438)	13.114	-1.3232	-2.50221	0.000729296	0.0236616	1	FBgn0054054
Tret1-1	11665768..11674782	211.1	-0.572738	-1.48734	5.12894e-07	4.12523e-05	0.00622909	FBgn0050035
Cyp6g1	12185667..12188431	98.1272	-1.86574	-3.64454	3.62208e-13	8.14632e-11	4.39901e-09	FBgn0025454
Cyp6g2	complement(12188338..12190377)	22.7323	-1.06652	-2.09437	0.00120464	0.0364847	1	FBgn0033696
Nacalpha	complement(12759693..12760999)	363.188	-0.312135	-1.24154	0.00140318	0.0410641	1	FBgn0086904
GLaz	complement(13163959..13168032)	53.8133	-0.6708	-1.59196	0.00102472	0.0317481	1	FBgn0033799
CG4716	13256587..13257446	2468.64	-0.653001	-1.57244	1.01167e-07	8.96845e-06	0.00122868	FBgn0033820
CG10799	13257886..13258477	139.653	-0.838262	-1.78789	1.36813e-05	0.000776443	0.166159	FBgn0033821
CG6543	complement(13852947..13854331)	180.411	-0.503506	-1.41765	0.000295931	0.0110587	1	FBgn0033879
Cp1	13960675..13967981	372.423	-0.473075	-1.38806	1.10703e-05	0.000649508	0.134448	FBgn0013770
CG18327	14166982..14168233	8.73686	-1.68026	-3.20485	0.00127446	0.0379369	1	FBgn0033904
Achl	14420324..14424764	140.865	-0.58862	-1.50381	0.00121646	0.0365691	1	FBgn0033936
Hex-C	complement(15218837..15220329)	105.389	-1.21261	-2.31757	3.02727e-09	3.64022e-07	3.67662e-05	FBgn0001187
CG42524	15613854..15657214	70.4676	-0.78648	-1.72486	1.15567e-05	0.000672923	0.140356	FBgn0260429
CG30083	complement(15711597..15712644)	8.68812	-3.30246	-9.86594	2.46843e-05	0.0013324	0.29979	FBgn0050083
Got1	16138352..16141928	69.861	-0.685059	-1.60777	0.000169543	0.00698	1	FBgn0001124
CG7997	complement(16341251..16344182)	69.2497	-1.37882	-2.60055	4.91459e-10	6.86066e-08	5.96877e-06	FBgn0034117
Idgf6	16691022..16693751	584.925	-0.668895	-1.58985	5.40601e-07	4.31947e-05	0.0065656	FBgn0013763
eEF1beta	16868222..16869280	446.957	-0.407914	-1.32677	8.58689e-05	0.00393539	1	FBgn0028737
CG6426	16869402..16871851	226.29	-0.948212	-1.92948	3.24514e-15	9.38386e-13	3.94122e-11	FBgn0034162
fat-spondin	17054002..17059299	69.214	-0.761448	-1.69519	5.86959e-05	0.00280654	0.712862	FBgn0026721
CG8950	complement(17059331..17062634)	9.80238	-2.06828	-4.19385	0.000141707	0.00595511	1	FBgn0034186
CG6967	17062775..17066546	7.12246	-3.03419	-8.19183	0.00021743	0.00854591	1	FBgn0034187
Gbp2	17137240..17139595	244.995	-0.60685	-1.52293	4.54354e-06	0.000299032	0.0551813	FBgn0034200
CG4847	17511513..17513855	141.696	-0.834106	-1.78275	2.7039e-05	0.00143401	0.328389	FBgn0034229
PPO1	complement(17887220..17889973)	13.4367	-1.41184	-2.66076	0.000550009	0.0188696	1	FBgn0283437
CG18107	18384567..18384911	370.184	-0.511064	-1.4251	4.47042e-05	0.00221605	0.542932	FBgn0034330
CG15067	complement(18384824..18385589)	1123.21	-0.965365	-1.95256	2.80793e-09	3.44468e-07	3.41023e-05	FBgn0034331
IM2	18386602..18387030	1268.34	-0.755123	-1.68778	0.000131974	0.00564375	1	FBgn0025583
CG16836	18388995..18389443	270.546	-0.767208	-1.70197	1.3403e-08	1.42788e-06	0.000162779	FBgn0040735
CG15068	complement(18390353..18390629)	1082.99	-1.08914	-2.12748	7.96538e-16	2.41849e-13	9.67395e-12	FBgn0040733
Idgf5	18393666..18395282	40.5551	-1.07958	-2.11341	8.45671e-07	6.3793e-05	0.0102707	FBgn0064237
CG45087	18536767..18539416	1290.99	-0.537524	-1.45148	8.36038e-05	0.00384609	1	FBgn0266488
Pepck	18536767..18539416	1313.7	-0.584335	-1.49935	2.26464e-05	0.00123337	0.27504	FBgn0003067
CG15093	complement(18775669..18776978)	108.038	-0.76582	-1.70034	5.74333e-05	0.00276796	0.697527	FBgn0034390
CG15096	complement(18808356..18815019)	253.944	-1.35685	-2.56125	2.61829e-26	2.11994e-23	3.17991e-22	FBgn0034394
CG43071	complement(18864621..18865218)	16.7361	-1.41294	-2.6628	0.000144046	0.00603255	1	FBgn0262481
CG43351	19030009..19030250	130.252	-0.964383	-1.95123	1.60129e-06	0.000111768	0.0194477	FBgn0263083
FK506-bp2	19290109..19290962	245.004	-0.480848	-1.39556	1.41624e-05	0.000800013	0.172003	FBgn0013954
CG16926	complement(19500295..19501418)	105.678	-1.86016	-3.63048	3.02742e-11	4.71385e-09	3.67681e-07	FBgn0040732
Obp56a	19697723..19698508	14.6952	-1.86117	-3.63302	4.79858e-06	0.000313326	0.0582787	FBgn0034468
Obp56e	19712345..19712932	704.802	-0.534302	-1.44824	0.000197554	0.00791847	1	FBgn0034471
CG8654	19979242..19984895	96.2091	-1.33232	-2.51808	1.1171e-06	8.12409e-05	0.0135672	FBgn0034479
CG13868	complement(20308777..20316917)	258.881	-0.635232	-1.55319	1.73194e-07	1.45065e-05	0.00210344	FBgn0034501
Obp57a	20505150..20505758	19.7604	-0.961531	-1.94738	0.0014409	0.041731	1	FBgn0043535
CG16799	complement(20652557..20655096)	39.6653	-0.748829	-1.68043	0.000250345	0.00959128	1	FBgn0034538
IM4	complement(20868496..20869321)	5246.05	-0.811915	-1.75554	7.50738e-07	5.69857e-05	0.00911772	FBgn0040653
IM14	20870392..20870678	1200.87	-0.597078	-1.51265	0.00153259	0.0436477	1	FBgn0067905
Treh	21074018..21088945	197.806	-0.700091	-1.62461	1.473e-09	1.96479e-07	1.78896e-05	FBgn0003748
CG4302	complement(21212880..21214972)	33.0212	-0.677816	-1.59972	0.00182155	0.04993	1	FBgn0027073
HmgZ	complement(21697488..21707861)	308.923	-0.665634	-1.58627	2.72828e-11	4.30324e-09	3.31349e-07	FBgn0010228
CG34424	23359215..23360266	54.0613	-1.48051	-2.79046	1.2138e-13	2.94832e-11	1.47416e-09	FBgn0085453
Eglp4	complement(23607592..23614710)	177.599	-1.16912	-2.24874	1.36114e-21	6.88795e-19	1.65311e-17	FBgn0034885
SERCA	complement(23925077..23935884)	258.803	-0.374966	-1.29681	0.000721614	0.0236616	1	FBgn0263006
eEF5	24057798..24059483	700.603	-0.519767	-1.43372	2.95045e-05	0.00155796	0.358332	FBgn0285952
Ance-5	complement(24888628..24891023)	47.4056	-0.764368	-1.69863	0.000170841	0.00698609	1	FBgn0035076
CG2736	complement(24973431..24975341)	301.894	-0.793938	-1.7338	3.82656e-17	1.4523e-14	4.64735e-13	FBgn0035090
Sfp60F	complement(25172245..25172695)	43.2783	-7.41883	-171.116	3.09283e-07	2.50417e-05	0.00375625	FBgn0259968
EbpII	complement(25173568..25174230)	120.597	-6.34212	-81.1277	1.53376e-11	2.45098e-09	1.86275e-07	FBgn0011694
Ebp	complement(25175126..25176715)	38.0677	-7.19969	-147.002	1.05423e-06	7.7598e-05	0.0128037	FBgn0004181
Kaz1-ORFB	216625..218058	24.4355	-1.20806	-2.31026	3.64166e-05	0.00185832	0.44228	FBgn0063923
CG42846	complement(230971..231604)	38.5951	-1.04637	-2.06533	6.90904e-08	6.45464e-06	0.000839103	FBgn0262035
Iml1	complement(1523414..1534034)	65.9113	-0.62494	-1.54215	0.000634021	0.021449	1	FBgn0035227
CNMa	complement(1850915..1855591)	29.0098	-1.97768	-3.93858	2.73588e-10	3.86363e-08	3.32272e-06	FBgn0035282
Rap1	complement(1859115..1862239)	435.415	-0.3273	-1.25466	0.000730597	0.0236616	1	FBgn0004636
dsb	complement(1893408..1910197)	31.5059	-1.13502	-2.19622	1.90261e-05	0.00105996	0.231072	FBgn0035290
CG16758	complement(2499372..2503606)	176.369	-0.467483	-1.3827	0.00123564	0.0369627	1	FBgn0035348
CG32276	complement(3197863..3199047)	209.826	-0.503555	-1.4177	1.74701e-05	0.000977762	0.212174	FBgn0047135
Drsl4	3315620..3315942	27.6431	-1.94946	-3.86229	7.13297e-09	7.94769e-07	8.66299e-05	FBgn0052282
Drsl5	3316781..3317144	131.62	-1.80866	-3.50318	2.73933e-16	9.24143e-14	3.32692e-12	FBgn0035434
CG12016	3319555..3322489	44.8503	-0.810419	-1.75372	4.1527e-05	0.00207665	0.504345	FBgn0035436
CG10863	complement(3941008..3942465)	177.22	-0.506571	-1.42067	0.000159621	0.00663905	1	FBgn0027552
CG11594	complement(4022700..4026011)	30.175	-1.10091	-2.14489	0.00132303	0.03905	1	FBgn0035484
CG13704	4898900..4900869	56.9786	-1.22519	-2.33787	1.13728e-08	1.22232e-06	0.000138122	FBgn0035583
PGRP-LD	5780051..5784685	6.35648	-4.65595	-25.2104	0.000647073	0.0217693	1	FBgn0260458
Cpr65Au	complement(6131242..6132109)	360.619	-0.49032	-1.40476	1.58235e-06	0.000111084	0.0192176	FBgn0042119
Prat2	complement(6911999..6914876)	54.5246	-0.771064	-1.70653	0.000437279	0.0154382	1	FBgn0041194
CG9953	6969658..6971666	141.328	-0.8006	-1.74182	4.28808e-05	0.00213438	0.520788	FBgn0035726
CG14823	7066314..7069463	89.5058	-0.965884	-1.95326	0.000295436	0.0110587	1	FBgn0035734
Dbi	7131863..7133463	274.165	-0.78857	-1.72736	3.06466e-12	5.96367e-10	3.72202e-08	FBgn0010387
CG8539	complement(7497211..7498831)	24.9484	-1.36227	-2.5709	8.46336e-06	0.000521764	0.102788	FBgn0035791
PGRP-SD	7651180..7651900	36.6398	-1.1985	-2.29501	2.68047e-07	2.19962e-05	0.00325543	FBgn0035806
CG12262	7719350..7721472	204.541	-0.871202	-1.82919	6.5665e-13	1.42411e-10	7.97502e-09	FBgn0035811
Hn	7760453..7763166	322.53	-1.3391	-2.52994	5.14384e-29	4.80553e-26	6.24719e-25	FBgn0001208
Idh	complement(8356404..8360906)	379.227	-0.583783	-1.49877	1.93614e-09	2.44942e-07	2.35145e-05	FBgn0001248
GNBP3	8955021..8956551	106.623	-0.682045	-1.60441	0.000500725	0.0174249	1	FBgn0040321
Galk	complement(8982212..8986091)	101.704	-1.21428	-2.32024	1.61158e-06	0.000111844	0.0195727	FBgn0263199
Argk	complement(9048781..9066027)	1323.9	-0.466002	-1.38128	0.000688646	0.0227891	1	FBgn0000116
teq	9074643..9092131	165.314	-0.71232	-1.63844	1.79733e-09	2.32219e-07	2.18286e-05	FBgn0023479
UGP	complement(9350867..9358935)	147.737	-0.635301	-1.55326	1.10695e-05	0.000649508	0.134439	FBgn0035978
CG33926	9443232..9446388	25.2334	-2.72666	-6.61922	3.09354e-12	5.96367e-10	3.75711e-08	FBgn0053926
CG6767	complement(9683579..9696700)	542.548	-0.604533	-1.52049	7.70362e-06	0.000479797	0.0935604	FBgn0036030
Ilp5	complement(9823349..9823897)	25.711	-1.0268	-2.0375	0.000140868	0.0059404	1	FBgn0044048
CG18628	10639740..10640136	137.919	-7.69116	-206.667	5.5784e-16	1.78288e-13	6.77496e-12	FBgn0036091
CG7560	11425158..11426395	47.9439	-0.61287	-1.5293	0.000508945	0.0176604	1	FBgn0036157
CG6084	complement(11620535..11624381)	124.923	-0.708631	-1.63425	0.00031781	0.0117319	1	FBgn0086254
Bmcp	11720934..11728118	20.4067	-1.51604	-2.86006	9.32956e-07	6.95138e-05	0.0113308	FBgn0036199
CG10361	complement(11798948..11800861)	11.1347	-2.37652	-5.19283	6.96858e-06	0.000438515	0.0846334	FBgn0036208
Lsp2	12129393..12131869	112.154	-5.19042	-36.515	3.93099e-26	2.98387e-23	4.77419e-22	FBgn0002565
CG6910	12184984..12187860	327.474	-0.898674	-1.86435	9.34512e-22	4.93463e-19	1.13497e-17	FBgn0036262
Est-6	12188818..12190705	233.816	-1.0823	-2.11741	6.10762e-20	2.96708e-17	7.41771e-16	FBgn0000592
CG10960	complement(12824880..12843106)	79.8966	-0.806985	-1.74955	0.000598192	0.0203503	1	FBgn0036316
CG42481	complement(13298797..13299023)	19.501	-6.21359	-74.2125	4.70235e-05	0.0023036	0.5711	FBgn0259971
SP	13301635..13301922	19.7831	-6.27531	-77.4561	4.05386e-05	0.00204291	0.492341	FBgn0003034
Nplp2	13356376..13357223	10746.8	-1.08979	-2.12843	2.03527e-16	7.06239e-14	2.47184e-12	FBgn0040813
bbg	complement(14412828..14536276)	33.7357	-0.79787	-1.73853	0.000276107	0.010414	1	FBgn0087007
Pdi	complement(15137738..15142840)	207.845	-0.46615	-1.38142	0.000343103	0.0125891	1	FBgn0014002
CrebA	15535395..15553214	251.958	-0.465586	-1.38088	4.70393e-05	0.0023036	0.571292	FBgn0004396
CG4950	complement(16265797..16268156)	17.4325	-0.934204	-1.91084	0.00182535	0.04993	1	FBgn0036587
PGRP-SB1	complement(16727299..16727989)	122.073	-1.66671	-3.17489	3.81763e-09	4.50146e-07	4.63651e-05	FBgn0043578
CG5577	complement(17838650..17841427)	33.2592	-0.72245	-1.64998	0.00151022	0.0431567	1	FBgn0036759
Met75Cb	complement(18469378..18469618)	134.409	-8.16515	-287.048	5.80101e-13	1.28097e-10	7.04533e-09	FBgn0028415
CG3961	complement(18878250..18890483)	221.449	-0.570465	-1.485	1.4012e-06	0.000100103	0.0170175	FBgn0036821
CG18135	complement(18990026..18998283)	368.158	-1.02076	-2.02898	1.11295e-24	7.50933e-22	1.35168e-20	FBgn0036837
CG9629	complement(19266473..19268913)	30.2003	-1.27365	-2.41773	3.86278e-05	0.00195473	0.469135	FBgn0036857
CG9372	19606208..19608368	19.483	-1.37378	-2.59149	5.85877e-06	0.000374499	0.0711548	FBgn0036891
Oat	complement(19647280..19649851)	24.6239	-1.08757	-2.12515	0.000170678	0.00698609	1	FBgn0022774
CG32425	20497323..20514107	355.184	-0.681131	-1.6034	5.71939e-14	1.47791e-11	6.9462e-10	FBgn0052425
CG11458	20905795..20906331	67.2699	-0.803436	-1.74525	9.43861e-05	0.00422996	1	FBgn0040637
CG10512	21202920..21208092	18.3234	-1.12748	-2.18476	0.000120839	0.00522273	1	FBgn0037057
AcCoAS	complement(21270722..21280243)	367.079	-0.318115	-1.2467	0.000928922	0.0293033	1	FBgn0012034
Est-Q	21501421..21503959	24.4325	-1.38282	-2.60777	6.98279e-07	5.36747e-05	0.0084806	FBgn0037090
CG32444	21636947..21639060	74.6004	-2.05868	-4.16605	4.03235e-18	1.68872e-15	4.89729e-14	FBgn0043783
msopa	22082720..22083367	7.4409	-4.86893	-29.221	0.00161305	0.0453528	1	FBgn0004414
CG11425	22474795..22475792	30.9427	-1.4615	-2.75394	5.61578e-07	4.45776e-05	0.00682037	FBgn0037167
Gel	4235217..4241057	346.054	-0.739533	-1.66964	6.34661e-16	1.9764e-13	7.70796e-12	FBgn0010225
CG9780	complement(4292274..4294840)	59.4763	-0.691523	-1.61499	0.00104145	0.0321843	1	FBgn0037230
CG12163	complement(5237651..5251745)	197.022	-0.365327	-1.28817	0.00121191	0.0365228	1	FBgn0260462
CG31548	complement(5635901..5636852)	34.0289	-0.753507	-1.68589	0.000428832	0.0153181	1	FBgn0051548
CG11459	complement(6025826..6027238)	11.1353	-2.00546	-4.01516	2.00169e-05	0.00111007	0.243105	FBgn0037396
Dmtn	complement(6389162..6405895)	292.357	-0.39113	-1.31142	2.5896e-05	0.00139162	0.314507	FBgn0037443
CG1315	complement(6642262..6644434)	25.2317	-1.72458	-3.30484	8.0087e-08	7.36861e-06	0.000972656	FBgn0026565
Sodh-1	7052335..7054541	126.267	-2.3607	-5.13619	1.30706e-25	9.33781e-23	1.58743e-21	FBgn0024289
alpha-Est8	complement(7509343..7515670)	155.574	-0.547302	-1.46135	1.28134e-05	0.000730604	0.155619	FBgn0015576
alpha-Est7	complement(7519563..7523753)	135.953	-1.10527	-2.15139	5.95879e-08	5.61004e-06	0.000723696	FBgn0015575
alpha-Est2	7541810..7545230	24.5314	-1.19577	-2.29068	2.12229e-05	0.0011663	0.257752	FBgn0015570
CG8036	8667868..8673702	169.781	-0.412406	-1.3309	0.00179926	0.0495511	1	FBgn0037607
Cks85A	complement(8712906..8718456)	44.4464	-0.852544	-1.80568	6.11591e-05	0.00287898	0.742777	FBgn0037613
CG8112	8712933..8715263	21.1012	-1.69355	-3.23452	0.000208276	0.00826636	1	FBgn0037612
skap	8938724..8943027	332.373	-0.300752	-1.23179	0.000725986	0.0236616	1	FBgn0037643
GstZ2	complement(9456815..9460652)	52.9686	-1.09547	-2.13683	5.36757e-09	6.26818e-07	6.51891e-05	FBgn0037697
phu	9494801..9496723	202.637	-1.38297	-2.60805	9.65821e-15	2.72788e-12	1.17299e-10	FBgn0043791
CG9396	complement(9570414..9571623)	34.3904	-0.973088	-1.96304	3.42128e-05	0.00177257	0.415514	FBgn0037714
CG16904	complement(9815928..9816979)	8.99818	-5.132	-35.0659	0.000297592	0.0110867	1	FBgn0037763
CG12811	complement(10047252..10048797)	53.2792	-0.726344	-1.65444	0.000130324	0.00559287	1	FBgn0037779
CG14688	complement(10677737..10680925)	97.3256	-0.980465	-1.9731	8.96689e-05	0.00407876	1	FBgn0037819
pug	10696534..10703316	94.1741	-0.716734	-1.64346	0.000511811	0.0177092	1	FBgn0020385
Sodh-2	10876384..10878257	25.323	-1.48916	-2.80725	1.67577e-07	1.41335e-05	0.00203523	FBgn0022359
CG10096	complement(12390166..12395980)	14.5794	-4.43765	-21.6703	1.22475e-05	0.00070163	0.148746	FBgn0038032
CG10097	complement(12390166..12395980)	13.6679	-3.95915	-15.5533	1.20934e-05	0.000699401	0.146874	FBgn0038033
Gnmt	12674608..12676084	36.9813	-1.50775	-2.84366	2.6086e-08	2.70781e-06	0.000316814	FBgn0038074
Men	complement(12713103..12722442)	390.943	-0.328136	-1.25539	0.00143761	0.041731	1	FBgn0002719
yellow-f2	complement(12993395..12995147)	25.0788	-1.04322	-2.06082	0.000235422	0.00913481	1	FBgn0038105
ry	13032528..13038020	18.7717	-0.839914	-1.78994	0.00161321	0.0453528	1	FBgn0003308
CG34309	13372630..13373326	37.303	-1.23661	-2.35645	0.000134877	0.00574767	1	FBgn0259831
CCHa2	complement(13389059..13395197)	252.695	-0.962425	-1.94858	9.95865e-16	2.94995e-13	1.20948e-11	FBgn0038147
yellow-e	complement(13409543..13415286)	6.30835	-2.53755	-5.80604	0.000809559	0.0258739	1	FBgn0041711
Cyp6d5	14029228..14031483	186.651	-0.58342	-1.4984	6.70919e-07	5.2132e-05	0.00814831	FBgn0038194
foxo	14056945..14087978	185.681	-0.571115	-1.48567	9.61164e-07	7.11789e-05	0.0116733	FBgn0038197
CG31326	complement(14218136..14220205)	61.8956	-0.656573	-1.57633	0.0010548	0.0324319	1	FBgn0051326
CG9616	complement(14244804..14245471)	6.19431	-2.25301	-4.76675	0.00125486	0.0374454	1	FBgn0038214
Cyp313a1	14521049..14523064	148.105	-0.574843	-1.48952	9.7372e-06	0.000579697	0.118258	FBgn0038236
CG31313	complement(14566432..14567429)	183.849	-0.567848	-1.48231	9.78132e-05	0.00435143	1	FBgn0051313
smp-30	complement(14745901..14751246)	26.4811	-1.89476	-3.71861	2.26191e-09	2.83205e-07	2.74709e-05	FBgn0038257
CG3984	15137148..15139007	9.5859	-2.02675	-4.07485	0.000194492	0.00782153	1	FBgn0038291
CG44014	complement(15507940..15508886)	63.8939	-0.742322	-1.67287	7.6956e-05	0.00356729	0.934631	FBgn0264776
AOX1	complement(15532137..15537292)	60.3878	-0.770519	-1.70588	0.000523985	0.018079	1	FBgn0267408
glob1	complement(15896926..15904521)	393.039	-1.08879	-2.12696	4.31083e-32	5.2355e-29	5.2355e-28	FBgn0027657
CG10407	complement(16044747..16046130)	10.9078	-3.30696	-9.89676	4.56876e-05	0.0022556	0.554876	FBgn0038395
sxe2	16083878..16087222	53.7741	-1.4369	-2.70739	2.73497e-12	5.53603e-10	3.32162e-08	FBgn0038398
CG6126	complement(16198000..16203083)	46.8457	-0.759807	-1.69326	3.30548e-05	0.00173039	0.401451	FBgn0038407
P5cr-2	17534815..17537136	38.0512	-0.838375	-1.78804	1.22458e-05	0.00070163	0.148725	FBgn0038516
CG7523	complement(17669144..17670895)	9.3782	-1.75591	-3.37739	0.0010854	0.0332044	1	FBgn0038533
DNaseII	18019375..18021161	75.6469	-1.3416	-2.53432	4.33938e-12	7.86593e-10	5.27017e-08	FBgn0000477
CG14292	complement(18904933..18905655)	12.6077	-4.77919	-27.4587	6.34036e-05	0.00297312	0.770037	FBgn0038658
Mpc1	complement(18926996..18928659)	113.119	-0.791165	-1.73047	0.000114556	0.00500463	1	FBgn0038662
Cyp12a4	19135158..19137136	56.3043	-1.74667	-3.35583	2.39193e-17	9.37096e-15	2.905e-13	FBgn0038681
CG11407	19781246..19783145	28.2663	-0.886653	-1.84888	0.000702758	0.0231301	1	FBgn0038733
Stat92E	complement(20535323..20552311)	324.621	-0.520813	-1.43476	9.79235e-09	1.06186e-06	0.000118928	FBgn0016917
CG5793	21127573..21129601	79.2442	-0.898934	-1.86469	6.86937e-05	0.0031965	0.834286	FBgn0038858
CG31465	21880810..21883990	29.5181	-2.54518	-5.83683	4.41755e-12	7.88987e-10	5.36511e-08	FBgn0051465
fit	complement(21883924..21884454)	234.287	-2.78185	-6.87735	6.27254e-70	2.53933e-66	7.618e-66	FBgn0038914
CG5778	complement(22085374..22086397)	942.75	-0.517599	-1.43157	0.00156317	0.0442535	1	FBgn0038930
CG5791	22087075..22088501	253.577	-0.798619	-1.73944	0.000665418	0.0222019	1	FBgn0040582
AdipoR	complement(22543693..22547846)	597.67	-0.492182	-1.40657	0.000119358	0.00519569	1	FBgn0038984
Gbp3	22977270..22978164	113.786	-1.34374	-2.53808	6.29462e-10	8.58968e-08	7.64481e-06	FBgn0039031
CG10184	complement(23602507..23605495)	26.5603	-1.29961	-2.46163	8.81021e-06	0.000537688	0.107	FBgn0039094
CG31145	complement(23605751..23669659)	208.525	-0.388461	-1.309	0.000590275	0.0201941	1	FBgn0051145
GILT2	23678895..23679855	42.6671	-0.975077	-1.96575	6.72099e-07	5.2132e-05	0.00816264	FBgn0039099
CG5991	24050783..24053592	161.002	-0.688943	-1.6121	5.64808e-08	5.35906e-06	0.00068596	FBgn0026576
CG13607	complement(24114043..24116322)	364.283	-0.655429	-1.57508	3.40359e-12	6.45884e-10	4.13366e-08	FBgn0039151
CG13641	complement(24864191..24864732)	20.4902	-1.16561	-2.24329	0.000110382	0.00485719	1	FBgn0039239
Elal	24865350..24867651	227.455	-0.799091	-1.74	2.92288e-12	5.81941e-10	3.54984e-08	FBgn0013949
CG11089	24877045..24881478	70.5682	-0.724907	-1.65279	0.00169082	0.0470985	1	FBgn0039241
to	25240180..25241668	373.076	-1.23435	-2.35275	3.29543e-23	1.90586e-20	4.0023e-19	FBgn0039298
CG11854	25242020..25243262	12.0879	-1.39453	-2.62903	0.00144315	0.041731	1	FBgn0039299
CG31300	25283620..25285224	9.99482	-1.38974	-2.62031	0.00155237	0.0440504	1	FBgn0051300
tobi	complement(25344761..25346921)	31.1824	-3.09767	-8.56035	1.17441e-12	2.50232e-10	1.42632e-08	FBgn0261575
Mst57Db	complement(25830720..25830914)	80.6545	-8.30057	-315.297	3.36714e-08	3.40782e-06	0.000408939	FBgn0011669
CG6503	complement(26424698..26425105)	1943.9	-1.45847	-2.74817	4.83006e-32	5.33282e-29	5.86611e-28	FBgn0040606
CG34291	complement(26425290..26425781)	24.3718	-1.89493	-3.71904	8.25909e-08	7.54185e-06	0.00100307	FBgn0085320
CG14245	26728727..26729341	10.6	-5.38344	-41.7423	0.0010505	0.0323816	1	FBgn0039452
CG6330	complement(26949692..26958491)	45.9743	-0.601795	-1.5176	0.00120842	0.0365081	1	FBgn0039464
CG31075	complement(26985624..26988517)	20.3373	-1.99868	-3.99635	4.38884e-08	4.33353e-06	0.000533024	FBgn0051075
Mlc1	complement(27657078..27660177)	95.5004	-0.659374	-1.5794	0.00143209	0.041731	1	FBgn0002772
Acp98AB	27694883..27695057	41.3074	-9.73116	-849.904	0.00167361	0.0468341	1	FBgn0263597
CG14528	28875621..28877805	27.0371	-1.61539	-3.06394	1.64802e-07	1.39967e-05	0.00200152	FBgn0039611
CG14526	28883693..28886015	49.4523	-1.24694	-2.37338	2.24923e-08	2.37539e-06	0.00027317	FBgn0027578
CG31445	complement(29240580..29244827)	33.0817	-0.783921	-1.7218	0.00146619	0.0422968	1	FBgn0051445
Obp99a	29671657..29672334	41.4063	-2.80656	-6.99614	4.12326e-12	7.58742e-10	5.0077e-08	FBgn0039678
Obp99c	complement(29685736..29689311)	1308.05	-1.08168	-2.11651	6.8847e-17	2.53378e-14	8.36147e-13	FBgn0039682
Dup99B	complement(29715068..29715377)	16.1007	-5.97989	-63.1139	9.47679e-05	0.00423146	1	FBgn0250832
Obp99b	complement(29716254..29716896)	65.804	-2.09382	-4.26876	2.10535e-13	5.01363e-11	2.55695e-09	FBgn0039685
CG7920	complement(30010476..30015284)	395.204	-0.324743	-1.25244	0.000879863	0.0279006	1	FBgn0039737
CecA1	30210874..30211273	38.1653	-3.63636	-12.4352	8.9255e-06	0.000542001	0.1084	FBgn0000276
CG43448	complement(30237094..30237734)	21.9436	-1.28435	-2.43573	9.16089e-06	0.000553527	0.111259	FBgn0263402
Npc2g	complement(30744605..30745263)	693.68	-0.719841	-1.647	9.53886e-09	1.04369e-06	0.000115849	FBgn0039800
Npc2h	complement(30745479..30746290)	245.799	-1.09945	-2.14273	2.62822e-19	1.22768e-16	3.19197e-15	FBgn0039801
Sap-r	complement(30883464..30889062)	463.52	-0.444058	-1.36043	7.55099e-06	0.000472716	0.0917068	FBgn0000416
CG1544	31196916..31203722	15.0052	-1.41249	-2.66197	0.000264221	0.0100594	1	FBgn0039827
apolpp	1060969..1077273	8497.87	-1.1518	-2.22191	4.73172e-19	2.1284e-16	5.74667e-15	FBgn0087002
Cyp4g1	complement(467057..469335)	313.37	-4.33602	-20.1963	3.58657e-12	6.70136e-10	4.35589e-08	FBgn0010019
CG3699	complement(946662..947500)	23.6963	-1.89504	-3.71933	4.33791e-08	4.31835e-06	0.000526839	FBgn0040349
CG14630	1031496..1033165	28.5153	-1.08234	-2.11747	0.000190796	0.00769841	1	FBgn0014903
CG14629	1051525..1052631	551.659	-0.97607	-1.9671	7.47736e-14	1.85332e-11	9.08125e-10	FBgn0040398
D2hgdh	2141489..2144937	129.224	-0.721738	-1.64917	0.000299101	0.0111088	1	FBgn0023507
CG16756	5427517..5428217	103.384	-1.12474	-2.18063	1.20873e-07	1.06377e-05	0.001468	FBgn0029765
CG6067	5955629..5958283	50.9148	-1.30329	-2.46791	4.82589e-11	7.3263e-09	5.86104e-07	FBgn0029828
Spat	6528948..6530726	158.489	-0.857968	-1.81248	5.88823e-11	8.72105e-09	7.15126e-07	FBgn0014031
RpS6	complement(7899624..7901331)	1453.28	-0.37702	-1.29866	0.00150999	0.0431567	1	FBgn0261592
RpS14b	7934898..7935792	281.487	-0.343035	-1.26842	0.000270662	0.0102405	1	FBgn0004404
CG2233	complement(8035741..8037517)	1341.71	-1.29088	-2.44677	1.59679e-22	8.81499e-20	1.9393e-18	FBgn0029990
CG15347	complement(8458494..8460898)	20.8769	-2.11404	-4.32901	5.68283e-09	6.57314e-07	6.90179e-05	FBgn0030040
CG10962	complement(8972908..8974255)	27.61	-1.9549	-3.8769	2.4017e-09	2.97639e-07	2.91687e-05	FBgn0030073
CG32698	9783223..9855449	60.564	-1.00428	-2.00595	2.89576e-06	0.000195383	0.035169	FBgn0052698
CG32695	complement(9872382..9874057)	62.127	-0.738558	-1.66851	0.000306053	0.0113324	1	FBgn0052695
CG1468	9878422..9879279	157.293	-0.744143	-1.67498	6.83607e-09	7.68741e-07	8.30241e-05	FBgn0030157
CG9691	9884442..9885044	252.768	-0.618079	-1.53483	2.91447e-08	2.99968e-06	0.000353962	FBgn0030160
Idgf4	complement(9927973..9930948)	602.484	-0.516454	-1.43044	5.96298e-05	0.00284002	0.724204	FBgn0026415
Yp2	complement(10050951..10052636)	24371.6	-2.86847	-7.30292	1.62346e-79	9.85847e-76	1.97169e-75	FBgn0005391
Yp1	10053811..10055498	39550.1	-2.16953	-4.49878	1.52797e-50	3.09286e-47	1.85572e-46	FBgn0004045
ATPsyndelta	10212970..10217393	295.174	-0.334684	-1.2611	0.000233122	0.00907459	1	FBgn0028342
Gip	complement(10328877..10329872)	63.986	-1.00047	-2.00065	1.86391e-06	0.000127893	0.0226371	FBgn0011770
v	10923972..10925631	48.6352	-0.682214	-1.6046	0.000136775	0.00579879	1	FBgn0003965
CG2145	10927399..10929712	189.646	-0.527536	-1.44147	5.54973e-06	0.000356622	0.0674015	FBgn0030251
Vago	11089290..11090219	90.2608	-1.03175	-2.0445	6.01412e-05	0.00284208	0.730415	FBgn0030262
ssp7	complement(11139762..11140263)	477.559	-0.851881	-1.80485	1.30389e-16	4.65758e-14	1.58358e-12	FBgn0052667
ade5	complement(12757036..12760617)	531.245	-0.416242	-1.33445	0.00176115	0.0486117	1	FBgn0020513
Yp3	13759546..13761547	16851.5	-2.39838	-5.27209	3.64342e-68	1.10623e-64	4.42494e-64	FBgn0004047
HDAC6	15333310..15340360	201.972	-0.369554	-1.29195	0.0011649	0.0354579	1	FBgn0026428
CG9914	complement(16306912..16308667)	35.8385	-2.11801	-4.34095	2.68935e-12	5.53595e-10	3.26621e-08	FBgn0030737
RpS5a	complement(17143588..17148264)	1062.56	-0.392647	-1.3128	0.00130235	0.0386725	1	FBgn0002590
Tsf1	18387084..18390344	419.281	-1.05329	-2.07526	2.57841e-18	1.11838e-15	3.13147e-14	FBgn0022355
CG7322	complement(18855873..18857757)	40.7952	-1.14406	-2.21003	1.79107e-09	2.32219e-07	2.17525e-05	FBgn0030968
CG34330	complement(19068275..19068973)	37.1355	-0.744201	-1.67505	0.00157664	0.0445309	1	FBgn0085359
Mur18B	19213254..19214938	9.42982	-5.21025	-37.0205	0.000750185	0.0241671	1	FBgn0030999
CG8034	complement(19281232..19298162)	145.214	-0.417601	-1.3357	0.0012208	0.036609	1	FBgn0031011
Pfrx	19495505..19509350	187.814	-0.371032	-1.29328	0.00132346	0.03905	1	FBgn0027621
CG34331	20122453..20125271	50.064	-0.695723	-1.6197	0.000652961	0.0219067	1	FBgn0085360
Cyp6t1	complement(21517434..21519218)	11.0469	-1.98728	-3.9649	3.46046e-05	0.00178082	0.420273	FBgn0031182
mt:CoIII	4736..5524	3570.2	-0.461351	-1.37683	0.00153459	0.0436477	1	FBgn0013676
